# Supplementary material for: Epistasis Is a Major Determinant of the Additive Genetic Variance in Mimulus guttatus
Source: PLoS Genet. 2015 May 6;11(5):e1005201. doi: 10.1371/journal.pgen.1005201 (PMC4422649; doi:10.1371/journal.pgen.1005201)
Supplement: S1 Data — (XLSX) [file pgen.1005201.s001.xlsx]

## Sheet: Sheet1
GenoLevel	Cohort	QTL combo	Geno	Mom	FAM	id	ln(day)	day1	CWmm	SA_mm	pist_mm	Na1	Na2	Na3	Na4	Na5	Na6	Na7	Nd1	Nd2	Nd3	Nd4	Nd5	Nd6	Nd7	Naa13	Naa14	Naa15	Naa17	Naa23	Naa24	Naa25	Naa27	Naa35	Naa36	Naa67	Nad13	Nad14	Nad15	Nad17	Nad23	Nad24	Nad25	Nad27	Nad35	Nad36	Nad67	Nda13	Nda14
y13(2,2)	2	13	1	1	2_13_1_1	1	3.61092	37	15.748	3.556	14.478	2	0	2	0	0	0	0	0	0	0	0	0	0	0	4	0	0	0	0	0	0	0	0	0	0	0	0	0	0	0	0	0	0	0	0	0	0	0
y13(2,2)	2	13	1	2	2_13_1_2	1	3.3673	29	19.05	2.794	14.224	2	0	2	0	0	0	0	0	0	0	0	0	0	0	4	0	0	0	0	0	0	0	0	0	0	0	0	0	0	0	0	0	0	0	0	0	0	0
y13(2,2)	2	13	1	2	2_13_1_2	2	3.3673	29	17.018	3.556	13.716	2	0	2	0	0	0	0	0	0	0	0	0	0	0	4	0	0	0	0	0	0	0	0	0	0	0	0	0	0	0	0	0	0	0	0	0	0	0
y13(2,2)	2	13	1	2	2_13_1_2	3	3.3673	29	18.034	2.032	13.716	2	0	2	0	0	0	0	0	0	0	0	0	0	0	4	0	0	0	0	0	0	0	0	0	0	0	0	0	0	0	0	0	0	0	0	0	0	0
y13(2,2)	2	13	1	2	2_13_1_2	4	3.4012	30	18.034	2.794	14.224	2	0	2	0	0	0	0	0	0	0	0	0	0	0	4	0	0	0	0	0	0	0	0	0	0	0	0	0	0	0	0	0	0	0	0	0	0	0
y13(2,2)	2	13	1	3	2_13_1_3	2	3.4012	30	17.018	2.54	14.224	2	0	2	0	0	0	0	0	0	0	0	0	0	0	4	0	0	0	0	0	0	0	0	0	0	0	0	0	0	0	0	0	0	0	0	0	0	0
y13(2,2)	2	13	1	3	2_13_1_3	1	3.49651	33	19.05	2.54	14.986	2	0	2	0	0	0	0	0	0	0	0	0	0	0	4	0	0	0	0	0	0	0	0	0	0	0	0	0	0	0	0	0	0	0	0	0	0	0
y13(2,2)	2	13	1	3	2_13_1_3	3	3.49651	33	19.05	2.286	14.478	2	0	2	0	0	0	0	0	0	0	0	0	0	0	4	0	0	0	0	0	0	0	0	0	0	0	0	0	0	0	0	0	0	0	0	0	0	0
y13(2,2)	2	13	1	3	2_13_1_3	4	3.49651	33	17.272	2.794	14.224	2	0	2	0	0	0	0	0	0	0	0	0	0	0	4	0	0	0	0	0	0	0	0	0	0	0	0	0	0	0	0	0	0	0	0	0	0	0
y13(2,2)	2	13	1	4	2_13_1_4	1	3.3322	28	17.272	2.286	13.716	2	0	2	0	0	0	0	0	0	0	0	0	0	0	4	0	0	0	0	0	0	0	0	0	0	0	0	0	0	0	0	0	0	0	0	0	0	0
y13(2,1)	2	13	2	1	2_13_2_1	11	3.21888	25	18.796	2.032	14.224	2	0	1	0	0	0	0	0	0	1	0	0	0	0	2	0	0	0	0	0	0	0	0	0	0	2	0	0	0	0	0	0	0	0	0	0	0	0
y13(2,1)	2	13	2	1	2_13_2_1	3	3.2581	26	18.288	2.794	13.716	2	0	1	0	0	0	0	0	0	1	0	0	0	0	2	0	0	0	0	0	0	0	0	0	0	2	0	0	0	0	0	0	0	0	0	0	0	0
y13(2,1)	2	13	2	1	2_13_2_1	10	3.2581	26	18.288	2.032	13.716	2	0	1	0	0	0	0	0	0	1	0	0	0	0	2	0	0	0	0	0	0	0	0	0	0	2	0	0	0	0	0	0	0	0	0	0	0	0
y13(2,1)	2	13	2	1	2_13_2_1	1	3.3322	28	15.24	1.778	12.192	2	0	1	0	0	0	0	0	0	1	0	0	0	0	2	0	0	0	0	0	0	0	0	0	0	2	0	0	0	0	0	0	0	0	0	0	0	0
y13(2,1)	2	13	2	1	2_13_2_1	7	3.3322	28	17.78	2.54	13.97	2	0	1	0	0	0	0	0	0	1	0	0	0	0	2	0	0	0	0	0	0	0	0	0	0	2	0	0	0	0	0	0	0	0	0	0	0	0
y13(2,1)	2	13	2	1	2_13_2_1	2	3.3673	29	18.288	2.286	14.224	2	0	1	0	0	0	0	0	0	1	0	0	0	0	2	0	0	0	0	0	0	0	0	0	0	2	0	0	0	0	0	0	0	0	0	0	0	0
y13(2,1)	2	13	2	1	2_13_2_1	4	3.43399	31	17.526	2.54	13.97	2	0	1	0	0	0	0	0	0	1	0	0	0	0	2	0	0	0	0	0	0	0	0	0	0	2	0	0	0	0	0	0	0	0	0	0	0	0
y13(2,1)	2	13	2	1	2_13_2_1	1c	3.46574	32	17.018	2.794	13.716	2	0	1	0	0	0	0	0	0	1	0	0	0	0	2	0	0	0	0	0	0	0	0	0	0	2	0	0	0	0	0	0	0	0	0	0	0	0
y13(2,1)	2	13	2	1	2_13_2_1	8	3.49651	33	18.796	2.032	12.954	2	0	1	0	0	0	0	0	0	1	0	0	0	0	2	0	0	0	0	0	0	0	0	0	0	2	0	0	0	0	0	0	0	0	0	0	0	0
y13(2,1)	2	13	2	2	2_13_2_2	7	3.21888	25	17.018	2.794	12.7	2	0	1	0	0	0	0	0	0	1	0	0	0	0	2	0	0	0	0	0	0	0	0	0	0	2	0	0	0	0	0	0	0	0	0	0	0	0
y13(2,1)	2	13	2	2	2_13_2_2	8	3.21888	25	18.034	1.016	12.192	2	0	1	0	0	0	0	0	0	1	0	0	0	0	2	0	0	0	0	0	0	0	0	0	0	2	0	0	0	0	0	0	0	0	0	0	0	0
y13(2,1)	2	13	2	2	2_13_2_2	1	3.2581	26	19.304	1.016	13.716	2	0	1	0	0	0	0	0	0	1	0	0	0	0	2	0	0	0	0	0	0	0	0	0	0	2	0	0	0	0	0	0	0	0	0	0	0	0
y13(2,1)	2	13	2	2	2_13_2_2	3	3.2581	26	20.066	2.286	14.986	2	0	1	0	0	0	0	0	0	1	0	0	0	0	2	0	0	0	0	0	0	0	0	0	0	2	0	0	0	0	0	0	0	0	0	0	0	0
y13(2,1)	2	13	2	2	2_13_2_2	1c	3.2581	26	16.764	1.778	13.208	2	0	1	0	0	0	0	0	0	1	0	0	0	0	2	0	0	0	0	0	0	0	0	0	0	2	0	0	0	0	0	0	0	0	0	0	0	0
y13(2,1)	2	13	2	2	2_13_2_2	4	3.29584	27	20.32	2.54	14.224	2	0	1	0	0	0	0	0	0	1	0	0	0	0	2	0	0	0	0	0	0	0	0	0	0	2	0	0	0	0	0	0	0	0	0	0	0	0
y13(2,1)	2	13	2	2	2_13_2_2	10	3.29584	27	20.066	1.778	12.954	2	0	1	0	0	0	0	0	0	1	0	0	0	0	2	0	0	0	0	0	0	0	0	0	0	2	0	0	0	0	0	0	0	0	0	0	0	0
y13(2,1)	2	13	2	2	2_13_2_2	12	3.29584	27	21.082	2.794	14.224	2	0	1	0	0	0	0	0	0	1	0	0	0	0	2	0	0	0	0	0	0	0	0	0	0	2	0	0	0	0	0	0	0	0	0	0	0	0
y13(2,1)	2	13	2	2	2_13_2_2	1b	3.29584	27	19.812	2.794	14.224	2	0	1	0	0	0	0	0	0	1	0	0	0	0	2	0	0	0	0	0	0	0	0	0	0	2	0	0	0	0	0	0	0	0	0	0	0	0
y13(2,1)	2	13	2	2	2_13_2_2	2	3.3673	29	17.018	1.524	12.446	2	0	1	0	0	0	0	0	0	1	0	0	0	0	2	0	0	0	0	0	0	0	0	0	0	2	0	0	0	0	0	0	0	0	0	0	0	0
y13(2,1)	2	13	2	2	2_13_2_2	11	3.3673	29	19.812	2.794	14.732	2	0	1	0	0	0	0	0	0	1	0	0	0	0	2	0	0	0	0	0	0	0	0	0	0	2	0	0	0	0	0	0	0	0	0	0	0	0
y13(2,1)	2	13	2	3	2_13_2_3	4	3.2581	26	18.542	1.778	13.462	2	0	1	0	0	0	0	0	0	1	0	0	0	0	2	0	0	0	0	0	0	0	0	0	0	2	0	0	0	0	0	0	0	0	0	0	0	0
y13(2,1)	2	13	2	3	2_13_2_3	1	3.29584	27	16.002	1.778	13.462	2	0	1	0	0	0	0	0	0	1	0	0	0	0	2	0	0	0	0	0	0	0	0	0	0	2	0	0	0	0	0	0	0	0	0	0	0	0
y13(2,1)	2	13	2	3	2_13_2_3	3	3.29584	27	16.002	1.524	11.938	2	0	1	0	0	0	0	0	0	1	0	0	0	0	2	0	0	0	0	0	0	0	0	0	0	2	0	0	0	0	0	0	0	0	0	0	0	0
y13(2,1)	2	13	2	3	2_13_2_3	1b	3.29584	27	16.51	2.032	12.7	2	0	1	0	0	0	0	0	0	1	0	0	0	0	2	0	0	0	0	0	0	0	0	0	0	2	0	0	0	0	0	0	0	0	0	0	0	0
y13(2,1)	2	13	2	3	2_13_2_3	2	3.3673	29	16.002	2.032	13.716	2	0	1	0	0	0	0	0	0	1	0	0	0	0	2	0	0	0	0	0	0	0	0	0	0	2	0	0	0	0	0	0	0	0	0	0	0	0
y13(2,1)	2	13	2	3	2_13_2_3	8	3.4012	30	17.018	2.032	13.462	2	0	1	0	0	0	0	0	0	1	0	0	0	0	2	0	0	0	0	0	0	0	0	0	0	2	0	0	0	0	0	0	0	0	0	0	0	0
y13(2,1)	2	13	2	3	2_13_2_3	6	3.46574	32	17.78	3.048	14.224	2	0	1	0	0	0	0	0	0	1	0	0	0	0	2	0	0	0	0	0	0	0	0	0	0	2	0	0	0	0	0	0	0	0	0	0	0	0
y13(2,1)	2	13	2	3	2_13_2_3	7	3.49651	33	19.558	3.556	15.24	2	0	1	0	0	0	0	0	0	1	0	0	0	0	2	0	0	0	0	0	0	0	0	0	0	2	0	0	0	0	0	0	0	0	0	0	0	0
y13(2,1)	2	13	2	4	2_13_2_4	6	3.46574	32	14.732	1.778	12.192	2	0	1	0	0	0	0	0	0	1	0	0	0	0	2	0	0	0	0	0	0	0	0	0	0	2	0	0	0	0	0	0	0	0	0	0	0	0
y1(2)	2	13	3	1	2_13_3_1	1	3.3322	28	17.272	2.286	12.954	2	0	0	0	0	0	0	0	0	0	0	0	0	0	0	0	0	0	0	0	0	0	0	0	0	0	0	0	0	0	0	0	0	0	0	0	0	0
y1(2)	2	13	3	1	2_13_3_1	3	3.3322	28	15.24	2.032	12.192	2	0	0	0	0	0	0	0	0	0	0	0	0	0	0	0	0	0	0	0	0	0	0	0	0	0	0	0	0	0	0	0	0	0	0	0	0	0
y1(2)	2	13	3	1	2_13_3_1	4	3.3673	29	13.97	1.524	12.192	2	0	0	0	0	0	0	0	0	0	0	0	0	0	0	0	0	0	0	0	0	0	0	0	0	0	0	0	0	0	0	0	0	0	0	0	0	0
y1(2)	2	13	3	1	2_13_3_1	2	3.46574	32	18.542	2.032	13.462	2	0	0	0	0	0	0	0	0	0	0	0	0	0	0	0	0	0	0	0	0	0	0	0	0	0	0	0	0	0	0	0	0	0	0	0	0	0
y1(2)	2	13	3	3	2_13_3_3	2	3.46574	32	19.812	2.54	14.224	2	0	0	0	0	0	0	0	0	0	0	0	0	0	0	0	0	0	0	0	0	0	0	0	0	0	0	0	0	0	0	0	0	0	0	0	0	0
y1(2)	2	13	3	3	2_13_3_3	1	3.52636	34	19.05	2.794	13.716	2	0	0	0	0	0	0	0	0	0	0	0	0	0	0	0	0	0	0	0	0	0	0	0	0	0	0	0	0	0	0	0	0	0	0	0	0	0
y3(2)	2	13	7	1	2_13_7_1	6	3.3673	29	18.288	1.778	14.224	0	0	2	0	0	0	0	0	0	0	0	0	0	0	0	0	0	0	0	0	0	0	0	0	0	0	0	0	0	0	0	0	0	0	0	0	0	0
y3(2)	2	13	7	1	2_13_7_1	2	3.4012	30	15.748	2.032	12.7	0	0	2	0	0	0	0	0	0	0	0	0	0	0	0	0	0	0	0	0	0	0	0	0	0	0	0	0	0	0	0	0	0	0	0	0	0	0
y3(2)	2	13	7	1	2_13_7_1	2	3.46574	32	16.764	1.524	12.954	0	0	2	0	0	0	0	0	0	0	0	0	0	0	0	0	0	0	0	0	0	0	0	0	0	0	0	0	0	0	0	0	0	0	0	0	0	0
y3(2)	2	13	7	1	2_13_7_1	5	3.46574	32	20.574	1.778	13.716	0	0	2	0	0	0	0	0	0	0	0	0	0	0	0	0	0	0	0	0	0	0	0	0	0	0	0	0	0	0	0	0	0	0	0	0	0	0
y3(2)	2	13	7	1	2_13_7_1	1	3.49651	33	18.288	2.54	13.97	0	0	2	0	0	0	0	0	0	0	0	0	0	0	0	0	0	0	0	0	0	0	0	0	0	0	0	0	0	0	0	0	0	0	0	0	0	0
y3(2)	2	13	7	1	2_13_7_1	4	3.49651	33	18.288	2.54	13.208	0	0	2	0	0	0	0	0	0	0	0	0	0	0	0	0	0	0	0	0	0	0	0	0	0	0	0	0	0	0	0	0	0	0	0	0	0	0
y3(1)	2	13	8	1	2_13_8_1	3	3.29584	27	19.304	2.032	13.716	0	0	1	0	0	0	0	0	0	1	0	0	0	0	0	0	0	0	0	0	0	0	0	0	0	0	0	0	0	0	0	0	0	0	0	0	0	0
y3(1)	2	13	8	1	2_13_8_1	4	3.29584	27	21.082	2.54	14.478	0	0	1	0	0	0	0	0	0	1	0	0	0	0	0	0	0	0	0	0	0	0	0	0	0	0	0	0	0	0	0	0	0	0	0	0	0	0
y3(1)	2	13	8	1	2_13_8_1	6	3.3322	28	16.764	2.286	12.7	0	0	1	0	0	0	0	0	0	1	0	0	0	0	0	0	0	0	0	0	0	0	0	0	0	0	0	0	0	0	0	0	0	0	0	0	0	0
y3(1)	2	13	8	1	2_13_8_1	1	3.3673	29	19.05	1.524	13.97	0	0	1	0	0	0	0	0	0	1	0	0	0	0	0	0	0	0	0	0	0	0	0	0	0	0	0	0	0	0	0	0	0	0	0	0	0	0
y3(1)	2	13	8	1	2_13_8_1	1d	3.3673	29	19.05	1.778	13.97	0	0	1	0	0	0	0	0	0	1	0	0	0	0	0	0	0	0	0	0	0	0	0	0	0	0	0	0	0	0	0	0	0	0	0	0	0	0
y3(1)	2	13	8	2	2_13_8_2	3	3.2581	26	20.32	2.794	15.748	0	0	1	0	0	0	0	0	0	1	0	0	0	0	0	0	0	0	0	0	0	0	0	0	0	0	0	0	0	0	0	0	0	0	0	0	0	0
y3(1)	2	13	8	2	2_13_8_2	2	3.3322	28	19.558	3.048	14.478	0	0	1	0	0	0	0	0	0	1	0	0	0	0	0	0	0	0	0	0	0	0	0	0	0	0	0	0	0	0	0	0	0	0	0	0	0	0
y3(1)	2	13	8	2	2_13_8_2	1	3.3673	29	20.574	3.048	14.986	0	0	1	0	0	0	0	0	0	1	0	0	0	0	0	0	0	0	0	0	0	0	0	0	0	0	0	0	0	0	0	0	0	0	0	0	0	0
y3(1)	2	13	8	2	2_13_8_2	4	3.3673	29	18.288	3.556	14.478	0	0	1	0	0	0	0	0	0	1	0	0	0	0	0	0	0	0	0	0	0	0	0	0	0	0	0	0	0	0	0	0	0	0	0	0	0	0
y3(1)	2	13	8	2	2_13_8_2	6	3.3673	29	20.066	2.794	14.732	0	0	1	0	0	0	0	0	0	1	0	0	0	0	0	0	0	0	0	0	0	0	0	0	0	0	0	0	0	0	0	0	0	0	0	0	0	0
y3(1)	2	13	8	4	2_13_8_4	1	3.3673	29	21.082	3.302	14.732	0	0	1	0	0	0	0	0	0	1	0	0	0	0	0	0	0	0	0	0	0	0	0	0	0	0	0	0	0	0	0	0	0	0	0	0	0	0
y3(1)	2	13	8	5	2_13_8_5	2	3.3673	29	18.542	3.048	14.986	0	0	1	0	0	0	0	0	0	1	0	0	0	0	0	0	0	0	0	0	0	0	0	0	0	0	0	0	0	0	0	0	0	0	0	0	0	0
y3(1)	2	13	8	5	2_13_8_5	1	3.4012	30	13.97	1.27	12.7	0	0	1	0	0	0	0	0	0	1	0	0	0	0	0	0	0	0	0	0	0	0	0	0	0	0	0	0	0	0	0	0	0	0	0	0	0	0
y3(1)	2	13	8	6	2_13_8_6	1	3.2581	26	17.272	1.778	13.208	0	0	1	0	0	0	0	0	0	1	0	0	0	0	0	0	0	0	0	0	0	0	0	0	0	0	0	0	0	0	0	0	0	0	0	0	0	0
y3(1)	2	13	8	6	2_13_8_6	2	3.3322	28	18.034	2.032	13.462	0	0	1	0	0	0	0	0	0	1	0	0	0	0	0	0	0	0	0	0	0	0	0	0	0	0	0	0	0	0	0	0	0	0	0	0	0	0
y3(1)	2	13	8	6	2_13_8_6	3	3.3673	29	17.78	4.064	14.224	0	0	1	0	0	0	0	0	0	1	0	0	0	0	0	0	0	0	0	0	0	0	0	0	0	0	0	0	0	0	0	0	0	0	0	0	0	0
y0	2	13	9	3	2_13_9_3	1	3.3322	28	20.574	2.54	14.732	0	0	0	0	0	0	0	0	0	0	0	0	0	0	0	0	0	0	0	0	0	0	0	0	0	0	0	0	0	0	0	0	0	0	0	0	0	0
y0	2	13	9	3	2_13_9_3	3	3.52636	34	20.574	2.286	14.478	0	0	0	0	0	0	0	0	0	0	0	0	0	0	0	0	0	0	0	0	0	0	0	0	0	0	0	0	0	0	0	0	0	0	0	0	0	0
y0	2	13	9	3	2_13_9_3	2	3.55535	35	20.32	3.302	15.24	0	0	0	0	0	0	0	0	0	0	0	0	0	0	0	0	0	0	0	0	0	0	0	0	0	0	0	0	0	0	0	0	0	0	0	0	0	0
y14(2,2)	2	14	1	1	2_14_1_1	3	3.43399	31	21.59	3.302	14.732	2	0	0	2	0	0	0	0	0	0	0	0	0	0	0	4	0	0	0	0	0	0	0	0	0	0	0	0	0	0	0	0	0	0	0	0	0	0
y14(2,2)	2	14	1	1	2_14_1_1	2	3.46574	32	19.05	2.794	14.224	2	0	0	2	0	0	0	0	0	0	0	0	0	0	0	4	0	0	0	0	0	0	0	0	0	0	0	0	0	0	0	0	0	0	0	0	0	0
y14(2,2)	2	14	1	2	2_14_1_2	2	3.4012	30	18.542	2.286	13.716	2	0	0	2	0	0	0	0	0	0	0	0	0	0	0	4	0	0	0	0	0	0	0	0	0	0	0	0	0	0	0	0	0	0	0	0	0	0
y14(2,2)	2	14	1	2	2_14_1_2	1	3.46574	32	19.304	2.286	13.462	2	0	0	2	0	0	0	0	0	0	0	0	0	0	0	4	0	0	0	0	0	0	0	0	0	0	0	0	0	0	0	0	0	0	0	0	0	0
y14(2,2)	2	14	1	2	2_14_1_2	4	3.66356	39	19.558	2.54	13.208	2	0	0	2	0	0	0	0	0	0	0	0	0	0	0	4	0	0	0	0	0	0	0	0	0	0	0	0	0	0	0	0	0	0	0	0	0	0
y14(2,2)	2	14	1	3	2_14_1_3	2	3.21888	25	19.558	2.794	13.97	2	0	0	2	0	0	0	0	0	0	0	0	0	0	0	4	0	0	0	0	0	0	0	0	0	0	0	0	0	0	0	0	0	0	0	0	0	0
y14(2,2)	2	14	1	3	2_14_1_3	4	3.2581	26	22.352	2.032	14.224	2	0	0	2	0	0	0	0	0	0	0	0	0	0	0	4	0	0	0	0	0	0	0	0	0	0	0	0	0	0	0	0	0	0	0	0	0	0
y14(2,2)	2	14	1	3	2_14_1_3	1	3.3673	29	16.256	2.794	13.97	2	0	0	2	0	0	0	0	0	0	0	0	0	0	0	4	0	0	0	0	0	0	0	0	0	0	0	0	0	0	0	0	0	0	0	0	0	0
y14(2,2)	2	14	1	3	2_14_1_3	3	3.43399	31	16.002	2.794	13.97	2	0	0	2	0	0	0	0	0	0	0	0	0	0	0	4	0	0	0	0	0	0	0	0	0	0	0	0	0	0	0	0	0	0	0	0	0	0
y14(2,2)	2	14	1	4	2_14_1_4	2	3.29584	27	19.304	2.794	14.478	2	0	0	2	0	0	0	0	0	0	0	0	0	0	0	4	0	0	0	0	0	0	0	0	0	0	0	0	0	0	0	0	0	0	0	0	0	0
y14(2,2)	2	14	1	4	2_14_1_4	3	3.29584	27	19.812	3.048	14.224	2	0	0	2	0	0	0	0	0	0	0	0	0	0	0	4	0	0	0	0	0	0	0	0	0	0	0	0	0	0	0	0	0	0	0	0	0	0
y14(2,2)	2	14	1	4	2_14_1_4	4	3.43399	31	18.796	2.032	14.224	2	0	0	2	0	0	0	0	0	0	0	0	0	0	0	4	0	0	0	0	0	0	0	0	0	0	0	0	0	0	0	0	0	0	0	0	0	0
y14(2,1)	2	14	2	1	2_14_2_1	4	3.2581	26	21.082	2.286	14.224	2	0	0	1	0	0	0	0	0	0	1	0	0	0	0	2	0	0	0	0	0	0	0	0	0	0	2	0	0	0	0	0	0	0	0	0	0	0
y14(2,1)	2	14	2	1	2_14_2_1	3	3.29584	27	18.542	2.286	13.97	2	0	0	1	0	0	0	0	0	0	1	0	0	0	0	2	0	0	0	0	0	0	0	0	0	0	2	0	0	0	0	0	0	0	0	0	0	0
y14(2,1)	2	14	2	1	2_14_2_1	1	3.4012	30	21.844	3.81	15.748	2	0	0	1	0	0	0	0	0	0	1	0	0	0	0	2	0	0	0	0	0	0	0	0	0	0	2	0	0	0	0	0	0	0	0	0	0	0
y14(2,1)	2	14	2	1	2_14_2_1	2	3.49651	33	16.764			2	0	0	1	0	0	0	0	0	0	1	0	0	0	0	2	0	0	0	0	0	0	0	0	0	0	2	0	0	0	0	0	0	0	0	0	0	0
y14(2,1)	2	14	2	2	2_14_2_2	1c	3.2581	26	20.066	3.302	14.478	2	0	0	1	0	0	0	0	0	0	1	0	0	0	0	2	0	0	0	0	0	0	0	0	0	0	2	0	0	0	0	0	0	0	0	0	0	0
y14(2,1)	2	14	2	3	2_14_2_3	2	3.21888	25	20.828	2.032	13.208	2	0	0	1	0	0	0	0	0	0	1	0	0	0	0	2	0	0	0	0	0	0	0	0	0	0	2	0	0	0	0	0	0	0	0	0	0	0
y14(2,1)	2	14	2	3	2_14_2_3	4	3.21888	25	19.558	2.794	14.732	2	0	0	1	0	0	0	0	0	0	1	0	0	0	0	2	0	0	0	0	0	0	0	0	0	0	2	0	0	0	0	0	0	0	0	0	0	0
y14(2,1)	2	14	2	3	2_14_2_3	1	3.4012	30	17.78	3.556	14.478	2	0	0	1	0	0	0	0	0	0	1	0	0	0	0	2	0	0	0	0	0	0	0	0	0	0	2	0	0	0	0	0	0	0	0	0	0	0
y14(2,1)	2	14	2	4	2_14_2_4	8	3.21888	25	19.304	2.286	13.462	2	0	0	1	0	0	0	0	0	0	1	0	0	0	0	2	0	0	0	0	0	0	0	0	0	0	2	0	0	0	0	0	0	0	0	0	0	0
y14(2,1)	2	14	2	4	2_14_2_4	5	3.2581	26	17.78	2.032	13.462	2	0	0	1	0	0	0	0	0	0	1	0	0	0	0	2	0	0	0	0	0	0	0	0	0	0	2	0	0	0	0	0	0	0	0	0	0	0
y14(2,1)	2	14	2	4	2_14_2_4	2	3.29584	27	17.78	2.286	13.716	2	0	0	1	0	0	0	0	0	0	1	0	0	0	0	2	0	0	0	0	0	0	0	0	0	0	2	0	0	0	0	0	0	0	0	0	0	0
y14(2,1)	2	14	2	4	2_14_2_4	7	3.29584	27	19.304	3.048	14.224	2	0	0	1	0	0	0	0	0	0	1	0	0	0	0	2	0	0	0	0	0	0	0	0	0	0	2	0	0	0	0	0	0	0	0	0	0	0
y14(2,1)	2	14	2	4	2_14_2_4	3	3.3322	28	19.304	2.794	13.462	2	0	0	1	0	0	0	0	0	0	1	0	0	0	0	2	0	0	0	0	0	0	0	0	0	0	2	0	0	0	0	0	0	0	0	0	0	0
y14(2,1)	2	14	2	4	2_14_2_4	1	3.3673	29	18.796	2.54	12.7	2	0	0	1	0	0	0	0	0	0	1	0	0	0	0	2	0	0	0	0	0	0	0	0	0	0	2	0	0	0	0	0	0	0	0	0	0	0
y14(2,1)	2	14	2	4	2_14_2_4	4	3.3673	29	19.05	3.302	14.478	2	0	0	1	0	0	0	0	0	0	1	0	0	0	0	2	0	0	0	0	0	0	0	0	0	0	2	0	0	0	0	0	0	0	0	0	0	0
y14(2,1)	2	14	2	4	2_14_2_4	6	3.52636	34	21.844	2.794	14.224	2	0	0	1	0	0	0	0	0	0	1	0	0	0	0	2	0	0	0	0	0	0	0	0	0	0	2	0	0	0	0	0	0	0	0	0	0	0
y14(2,1)	2	14	2	5	2_14_2_5	3	3.2581	26	20.32	2.286	14.478	2	0	0	1	0	0	0	0	0	0	1	0	0	0	0	2	0	0	0	0	0	0	0	0	0	0	2	0	0	0	0	0	0	0	0	0	0	0
y14(2,1)	2	14	2	5	2_14_2_5	5	3.2581	26	17.78	2.286	15.24	2	0	0	1	0	0	0	0	0	0	1	0	0	0	0	2	0	0	0	0	0	0	0	0	0	0	2	0	0	0	0	0	0	0	0	0	0	0
y14(2,1)	2	14	2	5	2_14_2_5	1	3.29584	27	20.828	2.54	14.732	2	0	0	1	0	0	0	0	0	0	1	0	0	0	0	2	0	0	0	0	0	0	0	0	0	0	2	0	0	0	0	0	0	0	0	0	0	0
y14(2,1)	2	14	2	5	2_14_2_5	4	3.3322	28	19.812	3.048	14.478	2	0	0	1	0	0	0	0	0	0	1	0	0	0	0	2	0	0	0	0	0	0	0	0	0	0	2	0	0	0	0	0	0	0	0	0	0	0
y14(2,1)	2	14	2	5	2_14_2_5	2	3.3673	29	19.812	3.556	15.24	2	0	0	1	0	0	0	0	0	0	1	0	0	0	0	2	0	0	0	0	0	0	0	0	0	0	2	0	0	0	0	0	0	0	0	0	0	0
y14(2,1)	2	14	2	7	2_14_2_7	1	3.4012	30	18.288	3.81	13.97	2	0	0	1	0	0	0	0	0	0	1	0	0	0	0	2	0	0	0	0	0	0	0	0	0	0	2	0	0	0	0	0	0	0	0	0	0	0
y14(2,1)	2	14	2	7	2_14_2_7	4	3.46574	32	17.272	2.032	12.954	2	0	0	1	0	0	0	0	0	0	1	0	0	0	0	2	0	0	0	0	0	0	0	0	0	0	2	0	0	0	0	0	0	0	0	0	0	0
y1(2)	2	14	3	3	2_14_3_3	1	3.4012	30	17.018	2.794	13.716	2	0	0	0	0	0	0	0	0	0	0	0	0	0	0	0	0	0	0	0	0	0	0	0	0	0	0	0	0	0	0	0	0	0	0	0	0	0
y1(2)	2	14	3	3	2_14_3_3	2	3.43399	31	19.304	3.048	14.478	2	0	0	0	0	0	0	0	0	0	0	0	0	0	0	0	0	0	0	0	0	0	0	0	0	0	0	0	0	0	0	0	0	0	0	0	0	0
y1(2)	2	14	3	4	2_14_3_4	1d	3.3322	28	19.05	2.794	14.478	2	0	0	0	0	0	0	0	0	0	0	0	0	0	0	0	0	0	0	0	0	0	0	0	0	0	0	0	0	0	0	0	0	0	0	0	0	0
y4(2)	2	14	7	1	2_14_7_1	1	3.4012	30	19.558	2.032	14.224	0	0	0	2	0	0	0	0	0	0	0	0	0	0	0	0	0	0	0	0	0	0	0	0	0	0	0	0	0	0	0	0	0	0	0	0	0	0
y4(2)	2	14	7	1	2_14_7_1	3	3.4012	30	18.796	2.54	13.97	0	0	0	2	0	0	0	0	0	0	0	0	0	0	0	0	0	0	0	0	0	0	0	0	0	0	0	0	0	0	0	0	0	0	0	0	0	0
y4(2)	2	14	7	1	2_14_7_1	4	3.43399	31	17.018	2.286	13.716	0	0	0	2	0	0	0	0	0	0	0	0	0	0	0	0	0	0	0	0	0	0	0	0	0	0	0	0	0	0	0	0	0	0	0	0	0	0
y4(2)	2	14	7	1	2_14_7_1	2	3.46574	32	17.526	3.048	12.954	0	0	0	2	0	0	0	0	0	0	0	0	0	0	0	0	0	0	0	0	0	0	0	0	0	0	0	0	0	0	0	0	0	0	0	0	0	0
y4(2)	2	14	7	2	2_14_7_2	1	3.3322	28	17.78	3.048	14.732	0	0	0	2	0	0	0	0	0	0	0	0	0	0	0	0	0	0	0	0	0	0	0	0	0	0	0	0	0	0	0	0	0	0	0	0	0	0
y4(2)	2	14	7	2	2_14_7_2	2	3.3322	28	16.51	2.794	13.208	0	0	0	2	0	0	0	0	0	0	0	0	0	0	0	0	0	0	0	0	0	0	0	0	0	0	0	0	0	0	0	0	0	0	0	0	0	0
y4(2)	2	14	7	2	2_14_7_2	4	3.3322	28	16.256	2.54	12.7	0	0	0	2	0	0	0	0	0	0	0	0	0	0	0	0	0	0	0	0	0	0	0	0	0	0	0	0	0	0	0	0	0	0	0	0	0	0
y4(2)	2	14	7	2	2_14_7_2	3	3.4012	30	19.05	2.794	13.716	0	0	0	2	0	0	0	0	0	0	0	0	0	0	0	0	0	0	0	0	0	0	0	0	0	0	0	0	0	0	0	0	0	0	0	0	0	0
y4(1)	2	14	8	1	2_14_8_1	2	3.29584	27	19.812	2.286	14.224	0	0	0	1	0	0	0	0	0	0	1	0	0	0	0	0	0	0	0	0	0	0	0	0	0	0	0	0	0	0	0	0	0	0	0	0	0	0
y4(1)	2	14	8	1	2_14_8_1	3	3.3322	28	19.812	2.794	14.732	0	0	0	1	0	0	0	0	0	0	1	0	0	0	0	0	0	0	0	0	0	0	0	0	0	0	0	0	0	0	0	0	0	0	0	0	0	0
y4(1)	2	14	8	3	2_14_8_3	1	3.29584	27	17.272	2.286	13.462	0	0	0	1	0	0	0	0	0	0	1	0	0	0	0	0	0	0	0	0	0	0	0	0	0	0	0	0	0	0	0	0	0	0	0	0	0	0
y4(1)	2	14	8	3	2_14_8_3	2	3.3322	28	19.304	2.794	13.97	0	0	0	1	0	0	0	0	0	0	1	0	0	0	0	0	0	0	0	0	0	0	0	0	0	0	0	0	0	0	0	0	0	0	0	0	0	0
y4(1)	2	14	8	4	2_14_8_4	2	3.2581	26	20.574	2.794	14.224	0	0	0	1	0	0	0	0	0	0	1	0	0	0	0	0	0	0	0	0	0	0	0	0	0	0	0	0	0	0	0	0	0	0	0	0	0	0
y4(1)	2	14	8	4	2_14_8_4	3	3.29584	27	15.24	2.286	13.462	0	0	0	1	0	0	0	0	0	0	1	0	0	0	0	0	0	0	0	0	0	0	0	0	0	0	0	0	0	0	0	0	0	0	0	0	0	0
y4(1)	2	14	8	4	2_14_8_4	1	3.3322	28	20.066	2.286	13.208	0	0	0	1	0	0	0	0	0	0	1	0	0	0	0	0	0	0	0	0	0	0	0	0	0	0	0	0	0	0	0	0	0	0	0	0	0	0
y4(1)	2	14	8	4	2_14_8_4	4	3.43399	31	14.478	2.794	12.7	0	0	0	1	0	0	0	0	0	0	1	0	0	0	0	0	0	0	0	0	0	0	0	0	0	0	0	0	0	0	0	0	0	0	0	0	0	0
y4(1)	2	14	8	5	2_14_8_5	1	3.2581	26	18.542	1.778	13.97	0	0	0	1	0	0	0	0	0	0	1	0	0	0	0	0	0	0	0	0	0	0	0	0	0	0	0	0	0	0	0	0	0	0	0	0	0	0
y4(1)	2	14	8	5	2_14_8_5	4	3.2581	26	20.32	2.286	13.462	0	0	0	1	0	0	0	0	0	0	1	0	0	0	0	0	0	0	0	0	0	0	0	0	0	0	0	0	0	0	0	0	0	0	0	0	0	0
y4(1)	2	14	8	5	2_14_8_5	3	3.43399	31	19.05	2.794	13.716	0	0	0	1	0	0	0	0	0	0	1	0	0	0	0	0	0	0	0	0	0	0	0	0	0	0	0	0	0	0	0	0	0	0	0	0	0	0
y4(1)	2	14	8	6	2_14_8_6	1	3.3322	28	17.526	2.032	13.716	0	0	0	1	0	0	0	0	0	0	1	0	0	0	0	0	0	0	0	0	0	0	0	0	0	0	0	0	0	0	0	0	0	0	0	0	0	0
y4(1)	2	14	8	6	2_14_8_6	2	3.55535	35	16.51	2.794	15.494	0	0	0	1	0	0	0	0	0	0	1	0	0	0	0	0	0	0	0	0	0	0	0	0	0	0	0	0	0	0	0	0	0	0	0	0	0	0
y4(1)	2	14	8	9	2_14_8_9	2	3.29584	27	18.034	3.048	14.478	0	0	0	1	0	0	0	0	0	0	1	0	0	0	0	0	0	0	0	0	0	0	0	0	0	0	0	0	0	0	0	0	0	0	0	0	0	0
y4(1)	2	14	8	9	2_14_8_9	4	3.29584	27	21.082	2.54	14.732	0	0	0	1	0	0	0	0	0	0	1	0	0	0	0	0	0	0	0	0	0	0	0	0	0	0	0	0	0	0	0	0	0	0	0	0	0	0
y4(1)	2	14	8	9	2_14_8_9	3	3.43399	31	18.542	2.54	14.224	0	0	0	1	0	0	0	0	0	0	1	0	0	0	0	0	0	0	0	0	0	0	0	0	0	0	0	0	0	0	0	0	0	0	0	0	0	0
y4(1)	2	14	8	9	2_14_8_9	1d	3.43399	31	19.05	1.778	14.478	0	0	0	1	0	0	0	0	0	0	1	0	0	0	0	0	0	0	0	0	0	0	0	0	0	0	0	0	0	0	0	0	0	0	0	0	0	0
y0	2	14	9	1	2_14_9_1	1	3.43399	31	18.542	2.286	14.224	0	0	0	0	0	0	0	0	0	0	0	0	0	0	0	0	0	0	0	0	0	0	0	0	0	0	0	0	0	0	0	0	0	0	0	0	0	0
y0	2	14	9	2	2_14_9_2	1	3.3673	29	18.796	2.794	14.478	0	0	0	0	0	0	0	0	0	0	0	0	0	0	0	0	0	0	0	0	0	0	0	0	0	0	0	0	0	0	0	0	0	0	0	0	0	0
y0	2	14	9	2	2_14_9_2	3	3.3673	29	17.78	2.286	13.97	0	0	0	0	0	0	0	0	0	0	0	0	0	0	0	0	0	0	0	0	0	0	0	0	0	0	0	0	0	0	0	0	0	0	0	0	0	0
y0	2	14	9	2	2_14_9_2	2	3.63759	38	19.812	2.032	14.224	0	0	0	0	0	0	0	0	0	0	0	0	0	0	0	0	0	0	0	0	0	0	0	0	0	0	0	0	0	0	0	0	0	0	0	0	0	0
y15(2,2)	2	15	1	1	2_15_1_1	2	3.63759	38	16.51	1.778	13.462	2	0	0	0	2	0	0	0	0	0	0	0	0	0	0	0	4	0	0	0	0	0	0	0	0	0	0	0	0	0	0	0	0	0	0	0	0	0
y15(2,2)	2	15	1	2	2_15_1_2	3	3.3322	28	15.748	2.286	13.716	2	0	0	0	2	0	0	0	0	0	0	0	0	0	0	0	4	0	0	0	0	0	0	0	0	0	0	0	0	0	0	0	0	0	0	0	0	0
y15(2,2)	2	15	1	2	2_15_1_2	5	3.3673	29	15.748	3.048	13.97	2	0	0	0	2	0	0	0	0	0	0	0	0	0	0	0	4	0	0	0	0	0	0	0	0	0	0	0	0	0	0	0	0	0	0	0	0	0
y15(2,2)	2	15	1	2	2_15_1_2	1	3.43399	31	17.018	2.032	13.716	2	0	0	0	2	0	0	0	0	0	0	0	0	0	0	0	4	0	0	0	0	0	0	0	0	0	0	0	0	0	0	0	0	0	0	0	0	0
y15(2,2)	2	15	1	2	2_15_1_2	2	3.43399	31	17.018	2.54	13.716	2	0	0	0	2	0	0	0	0	0	0	0	0	0	0	0	4	0	0	0	0	0	0	0	0	0	0	0	0	0	0	0	0	0	0	0	0	0
y15(2,2)	2	15	1	4	2_15_1_4	1	3.3322	28	15.24	3.81	13.716	2	0	0	0	2	0	0	0	0	0	0	0	0	0	0	0	4	0	0	0	0	0	0	0	0	0	0	0	0	0	0	0	0	0	0	0	0	0
y15(2,2)	2	15	1	4	2_15_1_4	4	3.4012	30	16.764	3.556	13.462	2	0	0	0	2	0	0	0	0	0	0	0	0	0	0	0	4	0	0	0	0	0	0	0	0	0	0	0	0	0	0	0	0	0	0	0	0	0
y15(2,2)	2	15	1	4	2_15_1_4	5	3.4012	30	16.51	3.048	12.954	2	0	0	0	2	0	0	0	0	0	0	0	0	0	0	0	4	0	0	0	0	0	0	0	0	0	0	0	0	0	0	0	0	0	0	0	0	0
y1(2)	2	15	3	1	2_15_3_1	3	3.2581	26	15.494	1.778	12.192	2	0	0	0	0	0	0	0	0	0	0	0	0	0	0	0	0	0	0	0	0	0	0	0	0	0	0	0	0	0	0	0	0	0	0	0	0	0
y1(2)	2	15	3	1	2_15_3_1	4	3.3322	28	17.78	2.794	13.97	2	0	0	0	0	0	0	0	0	0	0	0	0	0	0	0	0	0	0	0	0	0	0	0	0	0	0	0	0	0	0	0	0	0	0	0	0	0
y1(2)	2	15	3	1	2_15_3_1	2	3.63759	38	15.748	2.286	13.716	2	0	0	0	0	0	0	0	0	0	0	0	0	0	0	0	0	0	0	0	0	0	0	0	0	0	0	0	0	0	0	0	0	0	0	0	0	0
y1(2)	2	15	3	3	2_15_3_3	2	3.3322	28	16.002	1.778	12.192	2	0	0	0	0	0	0	0	0	0	0	0	0	0	0	0	0	0	0	0	0	0	0	0	0	0	0	0	0	0	0	0	0	0	0	0	0	0
y1(2)	2	15	3	3	2_15_3_3	3	3.3673	29	17.272	2.286	13.97	2	0	0	0	0	0	0	0	0	0	0	0	0	0	0	0	0	0	0	0	0	0	0	0	0	0	0	0	0	0	0	0	0	0	0	0	0	0
y1(2)	2	15	3	3	2_15_3_3	4	3.43399	31	15.494	2.286	11.176	2	0	0	0	0	0	0	0	0	0	0	0	0	0	0	0	0	0	0	0	0	0	0	0	0	0	0	0	0	0	0	0	0	0	0	0	0	0
y15(1,2)	2	15	4	1	2_15_4_1	2	3.29584	27	20.574	3.556	16.256	1	0	0	0	2	0	0	1	0	0	0	0	0	0	0	0	2	0	0	0	0	0	0	0	0	0	0	0	0	0	0	0	0	0	0	0	0	0
y15(1,2)	2	15	4	1	2_15_4_1	6	3.3322	28	19.05	2.794	15.24	1	0	0	0	2	0	0	1	0	0	0	0	0	0	0	0	2	0	0	0	0	0	0	0	0	0	0	0	0	0	0	0	0	0	0	0	0	0
y15(1,2)	2	15	4	1	2_15_4_1	1	3.43399	31	19.304	3.048	15.24	1	0	0	0	2	0	0	1	0	0	0	0	0	0	0	0	2	0	0	0	0	0	0	0	0	0	0	0	0	0	0	0	0	0	0	0	0	0
y15(1,2)	2	15	4	1	2_15_4_1	4	3.43399	31	18.288	2.794	14.478	1	0	0	0	2	0	0	1	0	0	0	0	0	0	0	0	2	0	0	0	0	0	0	0	0	0	0	0	0	0	0	0	0	0	0	0	0	0
y15(1,2)	2	15	4	1	2_15_4_1	1b	3.43399	31	20.066	3.556	14.986	1	0	0	0	2	0	0	1	0	0	0	0	0	0	0	0	2	0	0	0	0	0	0	0	0	0	0	0	0	0	0	0	0	0	0	0	0	0
y15(1,2)	2	15	4	1	2_15_4_1	8	3.46574	32	19.05	3.302	14.224	1	0	0	0	2	0	0	1	0	0	0	0	0	0	0	0	2	0	0	0	0	0	0	0	0	0	0	0	0	0	0	0	0	0	0	0	0	0
y15(1,2)	2	15	4	1	2_15_4_1	3	3.49651	33	17.526	2.286	12.446	1	0	0	0	2	0	0	1	0	0	0	0	0	0	0	0	2	0	0	0	0	0	0	0	0	0	0	0	0	0	0	0	0	0	0	0	0	0
y15(1,2)	2	15	4	1	2_15_4_1	7	3.49651	33	14.224	3.048	11.938	1	0	0	0	2	0	0	1	0	0	0	0	0	0	0	0	2	0	0	0	0	0	0	0	0	0	0	0	0	0	0	0	0	0	0	0	0	0
y15(1,2)	2	15	4	3	2_15_4_3	7	3.2581	26	17.018	3.048	15.494	1	0	0	0	2	0	0	1	0	0	0	0	0	0	0	0	2	0	0	0	0	0	0	0	0	0	0	0	0	0	0	0	0	0	0	0	0	0
y15(1,2)	2	15	4	3	2_15_4_3	6	3.29584	27	16.764	3.048	14.224	1	0	0	0	2	0	0	1	0	0	0	0	0	0	0	0	2	0	0	0	0	0	0	0	0	0	0	0	0	0	0	0	0	0	0	0	0	0
y15(1,2)	2	15	4	3	2_15_4_3	1	3.3322	28	17.272	3.302	14.986	1	0	0	0	2	0	0	1	0	0	0	0	0	0	0	0	2	0	0	0	0	0	0	0	0	0	0	0	0	0	0	0	0	0	0	0	0	0
y15(1,2)	2	15	4	3	2_15_4_3	2	3.3322	28	19.05	3.81	15.494	1	0	0	0	2	0	0	1	0	0	0	0	0	0	0	0	2	0	0	0	0	0	0	0	0	0	0	0	0	0	0	0	0	0	0	0	0	0
y15(1,2)	2	15	4	3	2_15_4_3	8	3.3322	28	14.986	2.794	14.224	1	0	0	0	2	0	0	1	0	0	0	0	0	0	0	0	2	0	0	0	0	0	0	0	0	0	0	0	0	0	0	0	0	0	0	0	0	0
y15(1,2)	2	15	4	3	2_15_4_3	9	3.3322	28	17.018	4.318	16.256	1	0	0	0	2	0	0	1	0	0	0	0	0	0	0	0	2	0	0	0	0	0	0	0	0	0	0	0	0	0	0	0	0	0	0	0	0	0
y15(1,2)	2	15	4	3	2_15_4_3	1b	3.43399	31	18.796	2.794	14.478	1	0	0	0	2	0	0	1	0	0	0	0	0	0	0	0	2	0	0	0	0	0	0	0	0	0	0	0	0	0	0	0	0	0	0	0	0	0
y15(1,2)	2	15	4	3	2_15_4_3	4	3.46574	32	16.51	3.556	14.478	1	0	0	0	2	0	0	1	0	0	0	0	0	0	0	0	2	0	0	0	0	0	0	0	0	0	0	0	0	0	0	0	0	0	0	0	0	0
y15(1,2)	2	15	4	3	2_15_4_3	10	3.61092	37	19.05	3.302	13.97	1	0	0	0	2	0	0	1	0	0	0	0	0	0	0	0	2	0	0	0	0	0	0	0	0	0	0	0	0	0	0	0	0	0	0	0	0	0
y15(1,2)	2	15	4	4	2_15_4_4	6	3.2581	26	15.24	2.286	13.97	1	0	0	0	2	0	0	1	0	0	0	0	0	0	0	0	2	0	0	0	0	0	0	0	0	0	0	0	0	0	0	0	0	0	0	0	0	0
y15(1,2)	2	15	4	4	2_15_4_4	7	3.29584	27	17.78	2.54	13.97	1	0	0	0	2	0	0	1	0	0	0	0	0	0	0	0	2	0	0	0	0	0	0	0	0	0	0	0	0	0	0	0	0	0	0	0	0	0
y15(1,2)	2	15	4	4	2_15_4_4	1d	3.29584	27	17.78	2.794	14.478	1	0	0	0	2	0	0	1	0	0	0	0	0	0	0	0	2	0	0	0	0	0	0	0	0	0	0	0	0	0	0	0	0	0	0	0	0	0
y15(1,2)	2	15	4	4	2_15_4_4	4	3.4012	30	16.002	2.794	14.224	1	0	0	0	2	0	0	1	0	0	0	0	0	0	0	0	2	0	0	0	0	0	0	0	0	0	0	0	0	0	0	0	0	0	0	0	0	0
y15(1,2)	2	15	4	4	2_15_4_4	1	3.43399	31	18.542	2.286	14.224	1	0	0	0	2	0	0	1	0	0	0	0	0	0	0	0	2	0	0	0	0	0	0	0	0	0	0	0	0	0	0	0	0	0	0	0	0	0
y15(1,2)	2	15	4	4	2_15_4_4	3	3.43399	31	17.018	2.794	13.462	1	0	0	0	2	0	0	1	0	0	0	0	0	0	0	0	2	0	0	0	0	0	0	0	0	0	0	0	0	0	0	0	0	0	0	0	0	0
y15(1,2)	2	15	4	4	2_15_4_4	8	3.46574	32	19.05	3.556	15.24	1	0	0	0	2	0	0	1	0	0	0	0	0	0	0	0	2	0	0	0	0	0	0	0	0	0	0	0	0	0	0	0	0	0	0	0	0	0
y15(1,2)	2	15	4	5	2_15_4_5	1d	3.49651	33	17.018	2.286	14.224	1	0	0	0	2	0	0	1	0	0	0	0	0	0	0	0	2	0	0	0	0	0	0	0	0	0	0	0	0	0	0	0	0	0	0	0	0	0
y15(1,1)	2	15	5	1	2_15_5_1	4	3.21888	25	17.272	1.778	13.716	1	0	0	0	1	0	0	1	0	0	0	1	0	0	0	0	1	0	0	0	0	0	0	0	0	0	0	1	0	0	0	0	0	0	0	0	0	0
y15(1,1)	2	15	5	1	2_15_5_1	2	3.29584	27	20.32	4.064	15.494	1	0	0	0	1	0	0	1	0	0	0	1	0	0	0	0	1	0	0	0	0	0	0	0	0	0	0	1	0	0	0	0	0	0	0	0	0	0
y15(1,1)	2	15	5	1	2_15_5_1	6	3.29584	27	19.558	3.302	14.224	1	0	0	0	1	0	0	1	0	0	0	1	0	0	0	0	1	0	0	0	0	0	0	0	0	0	0	1	0	0	0	0	0	0	0	0	0	0
y15(1,1)	2	15	5	1	2_15_5_1	8	3.29584	27	23.114	3.81	14.478	1	0	0	0	1	0	0	1	0	0	0	1	0	0	0	0	1	0	0	0	0	0	0	0	0	0	0	1	0	0	0	0	0	0	0	0	0	0
y15(1,1)	2	15	5	1	2_15_5_1	1d	3.3322	28	17.78	3.048	13.97	1	0	0	0	1	0	0	1	0	0	0	1	0	0	0	0	1	0	0	0	0	0	0	0	0	0	0	1	0	0	0	0	0	0	0	0	0	0
y15(1,1)	2	15	5	1	2_15_5_1	7	3.3673	29	18.288	2.286	14.732	1	0	0	0	1	0	0	1	0	0	0	1	0	0	0	0	1	0	0	0	0	0	0	0	0	0	0	1	0	0	0	0	0	0	0	0	0	0
y15(1,1)	2	15	5	1	2_15_5_1	1	3.46574	32	20.574	1.778	14.478	1	0	0	0	1	0	0	1	0	0	0	1	0	0	0	0	1	0	0	0	0	0	0	0	0	0	0	1	0	0	0	0	0	0	0	0	0	0
y15(1,1)	2	15	5	1	2_15_5_1	3	3.46574	32	18.288	2.286	13.97	1	0	0	0	1	0	0	1	0	0	0	1	0	0	0	0	1	0	0	0	0	0	0	0	0	0	0	1	0	0	0	0	0	0	0	0	0	0
y15(1,1)	2	15	5	2	2_15_5_2	1	3.29584	27	16.51	2.794	13.462	1	0	0	0	1	0	0	1	0	0	0	1	0	0	0	0	1	0	0	0	0	0	0	0	0	0	0	1	0	0	0	0	0	0	0	0	0	0
y15(1,1)	2	15	5	2	2_15_5_2	4	3.29584	27	19.558	3.048	14.986	1	0	0	0	1	0	0	1	0	0	0	1	0	0	0	0	1	0	0	0	0	0	0	0	0	0	0	1	0	0	0	0	0	0	0	0	0	0
y15(1,1)	2	15	5	2	2_15_5_2	2	3.3673	29	17.526	3.302	14.986	1	0	0	0	1	0	0	1	0	0	0	1	0	0	0	0	1	0	0	0	0	0	0	0	0	0	0	1	0	0	0	0	0	0	0	0	0	0
y15(1,1)	2	15	5	2	2_15_5_2	1	3.43399	31	20.32	4.318	13.716	1	0	0	0	1	0	0	1	0	0	0	1	0	0	0	0	1	0	0	0	0	0	0	0	0	0	0	1	0	0	0	0	0	0	0	0	0	0
y15(1,1)	2	15	5	2	2_15_5_2	3	3.49651	33	18.288	2.794	14.732	1	0	0	0	1	0	0	1	0	0	0	1	0	0	0	0	1	0	0	0	0	0	0	0	0	0	0	1	0	0	0	0	0	0	0	0	0	0
y15(1,1)	2	15	5	3	2_15_5_3	3	3.2581	26	18.796	2.54	14.478	1	0	0	0	1	0	0	1	0	0	0	1	0	0	0	0	1	0	0	0	0	0	0	0	0	0	0	1	0	0	0	0	0	0	0	0	0	0
y15(1,1)	2	15	5	3	2_15_5_3	4	3.43399	31	20.066	3.302	14.478	1	0	0	0	1	0	0	1	0	0	0	1	0	0	0	0	1	0	0	0	0	0	0	0	0	0	0	1	0	0	0	0	0	0	0	0	0	0
y15(1,1)	2	15	5	3	2_15_5_3	1d	3.58352	36	17.272	2.032	13.462	1	0	0	0	1	0	0	1	0	0	0	1	0	0	0	0	1	0	0	0	0	0	0	0	0	0	0	1	0	0	0	0	0	0	0	0	0	0
y15(1,1)	2	15	5	4	2_15_5_4	3	3.2581	26	19.812	2.286	14.224	1	0	0	0	1	0	0	1	0	0	0	1	0	0	0	0	1	0	0	0	0	0	0	0	0	0	0	1	0	0	0	0	0	0	0	0	0	0
y15(1,1)	2	15	5	4	2_15_5_4	4	3.4012	30	17.526	3.048	13.97	1	0	0	0	1	0	0	1	0	0	0	1	0	0	0	0	1	0	0	0	0	0	0	0	0	0	0	1	0	0	0	0	0	0	0	0	0	0
y15(1,1)	2	15	5	4	2_15_5_4	1	3.61092	37	14.732	1.778	12.7	1	0	0	0	1	0	0	1	0	0	0	1	0	0	0	0	1	0	0	0	0	0	0	0	0	0	0	1	0	0	0	0	0	0	0	0	0	0
y15(1,1)	2	15	5	5	2_15_5_5	2	3.21888	25	20.066	3.302	14.478	1	0	0	0	1	0	0	1	0	0	0	1	0	0	0	0	1	0	0	0	0	0	0	0	0	0	0	1	0	0	0	0	0	0	0	0	0	0
y15(1,1)	2	15	5	5	2_15_5_5	1	3.2581	26	21.844	3.81	15.748	1	0	0	0	1	0	0	1	0	0	0	1	0	0	0	0	1	0	0	0	0	0	0	0	0	0	0	1	0	0	0	0	0	0	0	0	0	0
y15(1,1)	2	15	5	5	2_15_5_5	4	3.2581	26	19.05	4.064	14.732	1	0	0	0	1	0	0	1	0	0	0	1	0	0	0	0	1	0	0	0	0	0	0	0	0	0	0	1	0	0	0	0	0	0	0	0	0	0
y15(1,1)	2	15	5	5	2_15_5_5	3	3.29584	27	15.748	3.048	13.208	1	0	0	0	1	0	0	1	0	0	0	1	0	0	0	0	1	0	0	0	0	0	0	0	0	0	0	1	0	0	0	0	0	0	0	0	0	0
y15(1,1)	2	15	5	5	2_15_5_5	5	3.29584	27	18.796	3.302	14.986	1	0	0	0	1	0	0	1	0	0	0	1	0	0	0	0	1	0	0	0	0	0	0	0	0	0	0	1	0	0	0	0	0	0	0	0	0	0
y15(1,1)	2	15	5	6	2_15_5_6	3	3.21888	25	19.05	3.81	15.494	1	0	0	0	1	0	0	1	0	0	0	1	0	0	0	0	1	0	0	0	0	0	0	0	0	0	0	1	0	0	0	0	0	0	0	0	0	0
y15(1,1)	2	15	5	6	2_15_5_6	4	3.46574	32	13.97	3.556	13.208	1	0	0	0	1	0	0	1	0	0	0	1	0	0	0	0	1	0	0	0	0	0	0	0	0	0	0	1	0	0	0	0	0	0	0	0	0	0
y15(1,1)	2	15	5	7	2_15_5_7	1	3.29584	27	19.05	2.794	14.478	1	0	0	0	1	0	0	1	0	0	0	1	0	0	0	0	1	0	0	0	0	0	0	0	0	0	0	1	0	0	0	0	0	0	0	0	0	0
y15(1,1)	2	15	5	7	2_15_5_7	5	3.3322	28	15.748	1.524	12.954	1	0	0	0	1	0	0	1	0	0	0	1	0	0	0	0	1	0	0	0	0	0	0	0	0	0	0	1	0	0	0	0	0	0	0	0	0	0
y15(1,1)	2	15	5	7	2_15_5_7	3	3.3673	29	17.78	2.286	13.97	1	0	0	0	1	0	0	1	0	0	0	1	0	0	0	0	1	0	0	0	0	0	0	0	0	0	0	1	0	0	0	0	0	0	0	0	0	0
y15(1,1)	2	15	5	7	2_15_5_7	2	3.43399	31	19.812	2.794	14.732	1	0	0	0	1	0	0	1	0	0	0	1	0	0	0	0	1	0	0	0	0	0	0	0	0	0	0	1	0	0	0	0	0	0	0	0	0	0
y15(1,1)	2	15	5	7	2_15_5_7	4	3.43399	31	19.05	3.302	14.732	1	0	0	0	1	0	0	1	0	0	0	1	0	0	0	0	1	0	0	0	0	0	0	0	0	0	0	1	0	0	0	0	0	0	0	0	0	0
y5(2)	2	15	7	1	2_15_7_1	2	3.43399	31	16.256	1.016	12.446	0	0	0	0	2	0	0	0	0	0	0	0	0	0	0	0	0	0	0	0	0	0	0	0	0	0	0	0	0	0	0	0	0	0	0	0	0	0
y5(2)	2	15	7	1	2_15_7_1	4	3.43399	31	20.32	2.54	14.478	0	0	0	0	2	0	0	0	0	0	0	0	0	0	0	0	0	0	0	0	0	0	0	0	0	0	0	0	0	0	0	0	0	0	0	0	0	0
y5(2)	2	15	7	1	2_15_7_1	1	3.49651	33	16.51	1.778	12.7	0	0	0	0	2	0	0	0	0	0	0	0	0	0	0	0	0	0	0	0	0	0	0	0	0	0	0	0	0	0	0	0	0	0	0	0	0	0
y5(2)	2	15	7	1	2_15_7_1	3	3.71357	41	15.494	2.286	13.97	0	0	0	0	2	0	0	0	0	0	0	0	0	0	0	0	0	0	0	0	0	0	0	0	0	0	0	0	0	0	0	0	0	0	0	0	0	0
y5(2)	2	15	7	3	2_15_7_3	1	3.3322	28	16.51	2.54	13.208	0	0	0	0	2	0	0	0	0	0	0	0	0	0	0	0	0	0	0	0	0	0	0	0	0	0	0	0	0	0	0	0	0	0	0	0	0	0
y5(1)	2	15	8	1	2_15_8_1	1	3.3322	28	16.51	2.54	13.716	0	0	0	0	1	0	0	0	0	0	0	1	0	0	0	0	0	0	0	0	0	0	0	0	0	0	0	0	0	0	0	0	0	0	0	0	0	0
y5(1)	2	15	8	2	2_15_8_2	8	3.29584	27	17.526	2.286	13.462	0	0	0	0	1	0	0	0	0	0	0	1	0	0	0	0	0	0	0	0	0	0	0	0	0	0	0	0	0	0	0	0	0	0	0	0	0	0
y5(1)	2	15	8	2	2_15_8_2	1d	3.29584	27	19.05	2.032	13.716	0	0	0	0	1	0	0	0	0	0	0	1	0	0	0	0	0	0	0	0	0	0	0	0	0	0	0	0	0	0	0	0	0	0	0	0	0	0
y5(1)	2	15	8	2	2_15_8_2	6	3.3322	28	17.526	1.778	13.716	0	0	0	0	1	0	0	0	0	0	0	1	0	0	0	0	0	0	0	0	0	0	0	0	0	0	0	0	0	0	0	0	0	0	0	0	0	0
y5(1)	2	15	8	2	2_15_8_2	10	3.3322	28	15.494	2.286	12.954	0	0	0	0	1	0	0	0	0	0	0	1	0	0	0	0	0	0	0	0	0	0	0	0	0	0	0	0	0	0	0	0	0	0	0	0	0	0
y5(1)	2	15	8	2	2_15_8_2	1b	3.3322	28	17.272	3.302	14.986	0	0	0	0	1	0	0	0	0	0	0	1	0	0	0	0	0	0	0	0	0	0	0	0	0	0	0	0	0	0	0	0	0	0	0	0	0	0
y5(1)	2	15	8	2	2_15_8_2	1	3.3673	29	18.034	2.286	14.478	0	0	0	0	1	0	0	0	0	0	0	1	0	0	0	0	0	0	0	0	0	0	0	0	0	0	0	0	0	0	0	0	0	0	0	0	0	0
y5(1)	2	15	8	2	2_15_8_2	7	3.3673	29	15.748	2.286	13.716	0	0	0	0	1	0	0	0	0	0	0	1	0	0	0	0	0	0	0	0	0	0	0	0	0	0	0	0	0	0	0	0	0	0	0	0	0	0
y5(1)	2	15	8	2	2_15_8_2	12	3.4012	30	18.796	3.048	14.478	0	0	0	0	1	0	0	0	0	0	0	1	0	0	0	0	0	0	0	0	0	0	0	0	0	0	0	0	0	0	0	0	0	0	0	0	0	0
y5(1)	2	15	8	2	2_15_8_2	13	3.4012	30	17.526	2.286	13.462	0	0	0	0	1	0	0	0	0	0	0	1	0	0	0	0	0	0	0	0	0	0	0	0	0	0	0	0	0	0	0	0	0	0	0	0	0	0
y5(1)	2	15	8	2	2_15_8_2	14	3.43399	31	17.272	3.556	13.716	0	0	0	0	1	0	0	0	0	0	0	1	0	0	0	0	0	0	0	0	0	0	0	0	0	0	0	0	0	0	0	0	0	0	0	0	0	0
y5(1)	2	15	8	2	2_15_8_2	3	3.49651	33	18.796	2.54	13.97	0	0	0	0	1	0	0	0	0	0	0	1	0	0	0	0	0	0	0	0	0	0	0	0	0	0	0	0	0	0	0	0	0	0	0	0	0	0
y5(1)	2	15	8	2	2_15_8_2	4	3.52636	34	18.542	2.794	14.224	0	0	0	0	1	0	0	0	0	0	0	1	0	0	0	0	0	0	0	0	0	0	0	0	0	0	0	0	0	0	0	0	0	0	0	0	0	0
y5(1)	2	15	8	2	2_15_8_2	2	3.58352	36	14.478	1.778	12.7	0	0	0	0	1	0	0	0	0	0	0	1	0	0	0	0	0	0	0	0	0	0	0	0	0	0	0	0	0	0	0	0	0	0	0	0	0	0
y5(1)	2	15	8	2	2_15_8_2	11	3.61092	37	21.336	2.032	14.224	0	0	0	0	1	0	0	0	0	0	0	1	0	0	0	0	0	0	0	0	0	0	0	0	0	0	0	0	0	0	0	0	0	0	0	0	0	0
y0	2	15	9	1	2_15_9_1	1	3.4012	30	18.542	2.54	14.478	0	0	0	0	0	0	0	0	0	0	0	0	0	0	0	0	0	0	0	0	0	0	0	0	0	0	0	0	0	0	0	0	0	0	0	0	0	0
y0	2	15	9	1	2_15_9_1	4	3.49651	33	20.066	2.794	14.478	0	0	0	0	0	0	0	0	0	0	0	0	0	0	0	0	0	0	0	0	0	0	0	0	0	0	0	0	0	0	0	0	0	0	0	0	0	0
y0	2	15	9	1	2_15_9_1	3	3.7612	43	15.24	2.286	13.462	0	0	0	0	0	0	0	0	0	0	0	0	0	0	0	0	0	0	0	0	0	0	0	0	0	0	0	0	0	0	0	0	0	0	0	0	0	0
y0	2	15	9	2	2_15_9_2	1	3.3673	29	16.002	2.54	13.208	0	0	0	0	0	0	0	0	0	0	0	0	0	0	0	0	0	0	0	0	0	0	0	0	0	0	0	0	0	0	0	0	0	0	0	0	0	0
y0	2	15	9	2	2_15_9_2	2	3.3673	29	17.018	2.54	14.224	0	0	0	0	0	0	0	0	0	0	0	0	0	0	0	0	0	0	0	0	0	0	0	0	0	0	0	0	0	0	0	0	0	0	0	0	0	0
y0	2	15	9	2	2_15_9_2	5	3.52636	34	18.034	2.54	14.478	0	0	0	0	0	0	0	0	0	0	0	0	0	0	0	0	0	0	0	0	0	0	0	0	0	0	0	0	0	0	0	0	0	0	0	0	0	0
y17(2,2)	2	17	1	1	2_17_1_1	4	3.29584	27	17.526	2.794	13.462	2	0	0	0	0	0	2	0	0	0	0	0	0	0	0	0	0	4	0	0	0	0	0	0	0	0	0	0	0	0	0	0	0	0	0	0	0	0
y17(2,2)	2	17	1	1	2_17_1_1	5	3.29584	27	15.24	2.54	11.684	2	0	0	0	0	0	2	0	0	0	0	0	0	0	0	0	0	4	0	0	0	0	0	0	0	0	0	0	0	0	0	0	0	0	0	0	0	0
y17(2,2)	2	17	1	1	2_17_1_1	1	3.46574	32	19.05	2.032	12.954	2	0	0	0	0	0	2	0	0	0	0	0	0	0	0	0	0	4	0	0	0	0	0	0	0	0	0	0	0	0	0	0	0	0	0	0	0	0
y17(2,2)	2	17	1	1	2_17_1_1	6	3.55535	35	20.066	2.54	13.97	2	0	0	0	0	0	2	0	0	0	0	0	0	0	0	0	0	4	0	0	0	0	0	0	0	0	0	0	0	0	0	0	0	0	0	0	0	0
y17(2,2)	2	17	1	5	2_17_1_5	6	3.29584	27	19.812	2.032	14.224	2	0	0	0	0	0	2	0	0	0	0	0	0	0	0	0	0	4	0	0	0	0	0	0	0	0	0	0	0	0	0	0	0	0	0	0	0	0
y17(2,2)	2	17	1	5	2_17_1_5	2	3.3673	29	18.034	3.048	14.224	2	0	0	0	0	0	2	0	0	0	0	0	0	0	0	0	0	4	0	0	0	0	0	0	0	0	0	0	0	0	0	0	0	0	0	0	0	0
y17(2,2)	2	17	1	5	2_17_1_5	5	3.3673	29	13.716	1.524	11.684	2	0	0	0	0	0	2	0	0	0	0	0	0	0	0	0	0	4	0	0	0	0	0	0	0	0	0	0	0	0	0	0	0	0	0	0	0	0
y17(2,2)	2	17	1	5	2_17_1_5	1	3.4012	30	18.542	2.032	13.716	2	0	0	0	0	0	2	0	0	0	0	0	0	0	0	0	0	4	0	0	0	0	0	0	0	0	0	0	0	0	0	0	0	0	0	0	0	0
y17(2,2)	2	17	1	5	2_17_1_5	3	3.4012	30	20.32	3.302	14.732	2	0	0	0	0	0	2	0	0	0	0	0	0	0	0	0	0	4	0	0	0	0	0	0	0	0	0	0	0	0	0	0	0	0	0	0	0	0
y17(2,2)	2	17	1	5	2_17_1_5	4	3.4012	30	19.05	3.048	14.986	2	0	0	0	0	0	2	0	0	0	0	0	0	0	0	0	0	4	0	0	0	0	0	0	0	0	0	0	0	0	0	0	0	0	0	0	0	0
y17(2,1)	2	17	2	1	2_17_2_1	3	3.17805	24	15.24	1.524	12.954	2	0	0	0	0	0	1	0	0	0	0	0	0	1	0	0	0	2	0	0	0	0	0	0	0	0	0	0	2	0	0	0	0	0	0	0	0	0
y17(2,1)	2	17	2	1	2_17_2_1	4	3.3322	28	14.986	2.032	11.684	2	0	0	0	0	0	1	0	0	0	0	0	0	1	0	0	0	2	0	0	0	0	0	0	0	0	0	0	2	0	0	0	0	0	0	0	0	0
y17(2,1)	2	17	2	1	2_17_2_1	1	3.43399	31	17.526	2.286	13.208	2	0	0	0	0	0	1	0	0	0	0	0	0	1	0	0	0	2	0	0	0	0	0	0	0	0	0	0	2	0	0	0	0	0	0	0	0	0
y17(2,1)	2	17	2	2	2_17_2_2	3	3.29584	27	19.05	1.778	13.208	2	0	0	0	0	0	1	0	0	0	0	0	0	1	0	0	0	2	0	0	0	0	0	0	0	0	0	0	2	0	0	0	0	0	0	0	0	0
y17(2,1)	2	17	2	2	2_17_2_2	4	3.29584	27	19.304	2.032	13.716	2	0	0	0	0	0	1	0	0	0	0	0	0	1	0	0	0	2	0	0	0	0	0	0	0	0	0	0	2	0	0	0	0	0	0	0	0	0
y17(2,1)	2	17	2	2	2_17_2_2	1d	3.29584	27	17.018	2.286	12.446	2	0	0	0	0	0	1	0	0	0	0	0	0	1	0	0	0	2	0	0	0	0	0	0	0	0	0	0	2	0	0	0	0	0	0	0	0	0
y17(2,1)	2	17	2	2	2_17_2_2	2	3.3322	28	18.288	3.556	14.224	2	0	0	0	0	0	1	0	0	0	0	0	0	1	0	0	0	2	0	0	0	0	0	0	0	0	0	0	2	0	0	0	0	0	0	0	0	0
y17(2,1)	2	17	2	3	2_17_2_3	4	3.3322	28	17.526	2.794	13.716	2	0	0	0	0	0	1	0	0	0	0	0	0	1	0	0	0	2	0	0	0	0	0	0	0	0	0	0	2	0	0	0	0	0	0	0	0	0
y17(2,1)	2	17	2	3	2_17_2_3	2	3.4012	30	14.224	4.318	11.938	2	0	0	0	0	0	1	0	0	0	0	0	0	1	0	0	0	2	0	0	0	0	0	0	0	0	0	0	2	0	0	0	0	0	0	0	0	0
y17(2,1)	2	17	2	3	2_17_2_3	3	3.43399	31	17.272	2.286	13.97	2	0	0	0	0	0	1	0	0	0	0	0	0	1	0	0	0	2	0	0	0	0	0	0	0	0	0	0	2	0	0	0	0	0	0	0	0	0
y17(2,1)	2	17	2	3	2_17_2_3	1	3.7612	43	15.24	1.016	13.208	2	0	0	0	0	0	1	0	0	0	0	0	0	1	0	0	0	2	0	0	0	0	0	0	0	0	0	0	2	0	0	0	0	0	0	0	0	0
y17(2,1)	2	17	2	4	2_17_2_4	1	3.29584	27	15.494	1.524	11.938	2	0	0	0	0	0	1	0	0	0	0	0	0	1	0	0	0	2	0	0	0	0	0	0	0	0	0	0	2	0	0	0	0	0	0	0	0	0
y17(2,1)	2	17	2	4	2_17_2_4	4	3.29584	27	18.288	2.794	14.224	2	0	0	0	0	0	1	0	0	0	0	0	0	1	0	0	0	2	0	0	0	0	0	0	0	0	0	0	2	0	0	0	0	0	0	0	0	0
y17(2,1)	2	17	2	4	2_17_2_4	2	3.3673	29	17.018	2.794	13.462	2	0	0	0	0	0	1	0	0	0	0	0	0	1	0	0	0	2	0	0	0	0	0	0	0	0	0	0	2	0	0	0	0	0	0	0	0	0
y17(2,1)	2	17	2	4	2_17_2_4	3	3.3673	29	16.002	2.032	13.716	2	0	0	0	0	0	1	0	0	0	0	0	0	1	0	0	0	2	0	0	0	0	0	0	0	0	0	0	2	0	0	0	0	0	0	0	0	0
y17(2,1)	2	17	2	5	2_17_2_5	3	3.13549	23	18.288		14.224	2	0	0	0	0	0	1	0	0	0	0	0	0	1	0	0	0	2	0	0	0	0	0	0	0	0	0	0	2	0	0	0	0	0	0	0	0	0
y17(2,1)	2	17	2	5	2_17_2_5	1	3.29584	27	18.542	1.778	12.954	2	0	0	0	0	0	1	0	0	0	0	0	0	1	0	0	0	2	0	0	0	0	0	0	0	0	0	0	2	0	0	0	0	0	0	0	0	0
y17(2,1)	2	17	2	5	2_17_2_5	4	3.43399	31	18.796	2.032	12.954	2	0	0	0	0	0	1	0	0	0	0	0	0	1	0	0	0	2	0	0	0	0	0	0	0	0	0	0	2	0	0	0	0	0	0	0	0	0
y17(2,1)	2	17	2	5	2_17_2_5	2	3.52636	34	15.494	1.778	12.192	2	0	0	0	0	0	1	0	0	0	0	0	0	1	0	0	0	2	0	0	0	0	0	0	0	0	0	0	2	0	0	0	0	0	0	0	0	0
y17(2,1)	2	17	2	6	2_17_2_6	3	3.29584	27	17.526	1.778	12.954	2	0	0	0	0	0	1	0	0	0	0	0	0	1	0	0	0	2	0	0	0	0	0	0	0	0	0	0	2	0	0	0	0	0	0	0	0	0
y17(2,1)	2	17	2	6	2_17_2_6	2	3.4012	30	15.748			2	0	0	0	0	0	1	0	0	0	0	0	0	1	0	0	0	2	0	0	0	0	0	0	0	0	0	0	2	0	0	0	0	0	0	0	0	0
y17(2,1)	2	17	2	6	2_17_2_6	4	3.46574	32	19.304	2.794	13.97	2	0	0	0	0	0	1	0	0	0	0	0	0	1	0	0	0	2	0	0	0	0	0	0	0	0	0	0	2	0	0	0	0	0	0	0	0	0
y17(2,1)	2	17	2	7	2_17_2_7	4	3.17805	24	19.304	2.794	13.97	2	0	0	0	0	0	1	0	0	0	0	0	0	1	0	0	0	2	0	0	0	0	0	0	0	0	0	0	2	0	0	0	0	0	0	0	0	0
y17(2,1)	2	17	2	7	2_17_2_7	3	3.21888	25	16.002	1.27	12.192	2	0	0	0	0	0	1	0	0	0	0	0	0	1	0	0	0	2	0	0	0	0	0	0	0	0	0	0	2	0	0	0	0	0	0	0	0	0
y17(2,1)	2	17	2	7	2_17_2_7	1	3.3322	28	18.034	2.54	13.462	2	0	0	0	0	0	1	0	0	0	0	0	0	1	0	0	0	2	0	0	0	0	0	0	0	0	0	0	2	0	0	0	0	0	0	0	0	0
y17(2,1)	2	17	2	7	2_17_2_7	2	3.43399	31	17.526	1.778	13.716	2	0	0	0	0	0	1	0	0	0	0	0	0	1	0	0	0	2	0	0	0	0	0	0	0	0	0	0	2	0	0	0	0	0	0	0	0	0
y17(2,1)	2	17	2	8	2_17_2_8	3	3.13549	23	17.272		13.716	2	0	0	0	0	0	1	0	0	0	0	0	0	1	0	0	0	2	0	0	0	0	0	0	0	0	0	0	2	0	0	0	0	0	0	0	0	0
y17(2,1)	2	17	2	8	2_17_2_8	2	3.29584	27	16.51	2.286	12.954	2	0	0	0	0	0	1	0	0	0	0	0	0	1	0	0	0	2	0	0	0	0	0	0	0	0	0	0	2	0	0	0	0	0	0	0	0	0
y17(2,1)	2	17	2	8	2_17_2_8	4	3.29584	27	14.732	2.286	12.192	2	0	0	0	0	0	1	0	0	0	0	0	0	1	0	0	0	2	0	0	0	0	0	0	0	0	0	0	2	0	0	0	0	0	0	0	0	0
y17(2,1)	2	17	2	8	2_17_2_8	1	3.3322	28	19.304	3.048	15.24	2	0	0	0	0	0	1	0	0	0	0	0	0	1	0	0	0	2	0	0	0	0	0	0	0	0	0	0	2	0	0	0	0	0	0	0	0	0
y1(2)	2	17	3	1	2_17_3_1	3	3.17805	24	18.542	2.286	13.97	2	0	0	0	0	0	0	0	0	0	0	0	0	0	0	0	0	0	0	0	0	0	0	0	0	0	0	0	0	0	0	0	0	0	0	0	0	0
y1(2)	2	17	3	1	2_17_3_1	2	3.21888	25	16.256	1.778	14.224	2	0	0	0	0	0	0	0	0	0	0	0	0	0	0	0	0	0	0	0	0	0	0	0	0	0	0	0	0	0	0	0	0	0	0	0	0	0
y1(2)	2	17	3	1	2_17_3_1	1	3.3322	28	16.51	2.032	12.954	2	0	0	0	0	0	0	0	0	0	0	0	0	0	0	0	0	0	0	0	0	0	0	0	0	0	0	0	0	0	0	0	0	0	0	0	0	0
y1(2)	2	17	3	2	2_17_3_2	4	3.2581	26	17.018	1.524	13.208	2	0	0	0	0	0	0	0	0	0	0	0	0	0	0	0	0	0	0	0	0	0	0	0	0	0	0	0	0	0	0	0	0	0	0	0	0	0
y1(2)	2	17	3	2	2_17_3_2	3	3.52636	34	18.288	2.54	13.462	2	0	0	0	0	0	0	0	0	0	0	0	0	0	0	0	0	0	0	0	0	0	0	0	0	0	0	0	0	0	0	0	0	0	0	0	0	0
y7(2)	2	17	7	2	2_17_7_2	4	3.2581	26	19.812	2.54	13.716	0	0	0	0	0	0	2	0	0	0	0	0	0	0	0	0	0	0	0	0	0	0	0	0	0	0	0	0	0	0	0	0	0	0	0	0	0	0
y7(2)	2	17	7	2	2_17_7_2	2	3.29584	27	13.716	1.778	11.684	0	0	0	0	0	0	2	0	0	0	0	0	0	0	0	0	0	0	0	0	0	0	0	0	0	0	0	0	0	0	0	0	0	0	0	0	0	0
y7(2)	2	17	7	2	2_17_7_2	1	3.3322	28	17.78	2.032	12.7	0	0	0	0	0	0	2	0	0	0	0	0	0	0	0	0	0	0	0	0	0	0	0	0	0	0	0	0	0	0	0	0	0	0	0	0	0	0
y7(2)	2	17	7	2	2_17_7_2	3	3.3322	28	16.51	3.556	12.954	0	0	0	0	0	0	2	0	0	0	0	0	0	0	0	0	0	0	0	0	0	0	0	0	0	0	0	0	0	0	0	0	0	0	0	0	0	0
y7(2)	2	17	7	3	2_17_7_3	3	3.2581	26	15.748	1.016	13.208	0	0	0	0	0	0	2	0	0	0	0	0	0	0	0	0	0	0	0	0	0	0	0	0	0	0	0	0	0	0	0	0	0	0	0	0	0	0
y7(2)	2	17	7	3	2_17_7_3	1	3.3322	28	19.558	1.524	11.684	0	0	0	0	0	0	2	0	0	0	0	0	0	0	0	0	0	0	0	0	0	0	0	0	0	0	0	0	0	0	0	0	0	0	0	0	0	0
y7(2)	2	17	7	3	2_17_7_3	2	3.49651	33	17.78	1.27	12.954	0	0	0	0	0	0	2	0	0	0	0	0	0	0	0	0	0	0	0	0	0	0	0	0	0	0	0	0	0	0	0	0	0	0	0	0	0	0
y7(2)	2	17	7	3	2_17_7_3	4	3.52636	34	19.812	3.302	13.716	0	0	0	0	0	0	2	0	0	0	0	0	0	0	0	0	0	0	0	0	0	0	0	0	0	0	0	0	0	0	0	0	0	0	0	0	0	0
y7(1)	2	17	8	1	2_17_8_1	3	3.2581	26	17.78	2.032	13.97	0	0	0	0	0	0	1	0	0	0	0	0	0	1	0	0	0	0	0	0	0	0	0	0	0	0	0	0	0	0	0	0	0	0	0	0	0	0
y7(1)	2	17	8	1	2_17_8_1	2	3.29584	27	17.78	2.032	13.462	0	0	0	0	0	0	1	0	0	0	0	0	0	1	0	0	0	0	0	0	0	0	0	0	0	0	0	0	0	0	0	0	0	0	0	0	0	0
y7(1)	2	17	8	1	2_17_8_1	4	3.43399	31	19.304	2.032	13.208	0	0	0	0	0	0	1	0	0	0	0	0	0	1	0	0	0	0	0	0	0	0	0	0	0	0	0	0	0	0	0	0	0	0	0	0	0	0
y7(1)	2	17	8	1	2_17_8_1	1	3.46574	32	18.796	2.54	13.208	0	0	0	0	0	0	1	0	0	0	0	0	0	1	0	0	0	0	0	0	0	0	0	0	0	0	0	0	0	0	0	0	0	0	0	0	0	0
y7(1)	2	17	8	2	2_17_8_2	2	3.13549	23	16.256		12.446	0	0	0	0	0	0	1	0	0	0	0	0	0	1	0	0	0	0	0	0	0	0	0	0	0	0	0	0	0	0	0	0	0	0	0	0	0	0
y7(1)	2	17	8	2	2_17_8_2	1	3.3322	28	20.066	3.556	14.732	0	0	0	0	0	0	1	0	0	0	0	0	0	1	0	0	0	0	0	0	0	0	0	0	0	0	0	0	0	0	0	0	0	0	0	0	0	0
y7(1)	2	17	8	2	2_17_8_2	3	3.4012	30	19.304	2.794	13.97	0	0	0	0	0	0	1	0	0	0	0	0	0	1	0	0	0	0	0	0	0	0	0	0	0	0	0	0	0	0	0	0	0	0	0	0	0	0
y7(1)	2	17	8	3	2_17_8_3	1	3.29584	27	15.24	1.27	12.446	0	0	0	0	0	0	1	0	0	0	0	0	0	1	0	0	0	0	0	0	0	0	0	0	0	0	0	0	0	0	0	0	0	0	0	0	0	0
y7(1)	2	17	8	3	2_17_8_3	2	3.3322	28	13.462	2.032	11.43	0	0	0	0	0	0	1	0	0	0	0	0	0	1	0	0	0	0	0	0	0	0	0	0	0	0	0	0	0	0	0	0	0	0	0	0	0	0
y7(1)	2	17	8	4	2_17_8_4	1	3.2581	26	19.05	2.54	14.478	0	0	0	0	0	0	1	0	0	0	0	0	0	1	0	0	0	0	0	0	0	0	0	0	0	0	0	0	0	0	0	0	0	0	0	0	0	0
y7(1)	2	17	8	4	2_17_8_4	2	3.29584	27	14.478	2.032	13.208	0	0	0	0	0	0	1	0	0	0	0	0	0	1	0	0	0	0	0	0	0	0	0	0	0	0	0	0	0	0	0	0	0	0	0	0	0	0
y7(1)	2	17	8	4	2_17_8_4	3	3.3322	28	16.764	2.794	14.224	0	0	0	0	0	0	1	0	0	0	0	0	0	1	0	0	0	0	0	0	0	0	0	0	0	0	0	0	0	0	0	0	0	0	0	0	0	0
y7(1)	2	17	8	5	2_17_8_5	3	3.2581	26	16.256	1.016	11.938	0	0	0	0	0	0	1	0	0	0	0	0	0	1	0	0	0	0	0	0	0	0	0	0	0	0	0	0	0	0	0	0	0	0	0	0	0	0
y7(1)	2	17	8	5	2_17_8_5	2	3.29584	27	20.066	2.54	14.224	0	0	0	0	0	0	1	0	0	0	0	0	0	1	0	0	0	0	0	0	0	0	0	0	0	0	0	0	0	0	0	0	0	0	0	0	0	0
y7(1)	2	17	8	5	2_17_8_5	4	3.29584	27	15.748	2.032	12.446	0	0	0	0	0	0	1	0	0	0	0	0	0	1	0	0	0	0	0	0	0	0	0	0	0	0	0	0	0	0	0	0	0	0	0	0	0	0
y7(1)	2	17	8	7	2_17_8_7	5	3.2581	26	17.78	2.032	12.954	0	0	0	0	0	0	1	0	0	0	0	0	0	1	0	0	0	0	0	0	0	0	0	0	0	0	0	0	0	0	0	0	0	0	0	0	0	0
y7(1)	2	17	8	7	2_17_8_7	1	3.29584	27	19.558	2.794	13.716	0	0	0	0	0	0	1	0	0	0	0	0	0	1	0	0	0	0	0	0	0	0	0	0	0	0	0	0	0	0	0	0	0	0	0	0	0	0
y7(1)	2	17	8	7	2_17_8_7	3	3.3673	29	18.542	3.048	13.716	0	0	0	0	0	0	1	0	0	0	0	0	0	1	0	0	0	0	0	0	0	0	0	0	0	0	0	0	0	0	0	0	0	0	0	0	0	0
y7(1)	2	17	8	7	2_17_8_7	4	3.49651	33	19.05	2.286	13.716	0	0	0	0	0	0	1	0	0	0	0	0	0	1	0	0	0	0	0	0	0	0	0	0	0	0	0	0	0	0	0	0	0	0	0	0	0	0
y7(1)	2	17	8	8	2_17_8_8	1	3.17805	24	15.748	1.778	12.446	0	0	0	0	0	0	1	0	0	0	0	0	0	1	0	0	0	0	0	0	0	0	0	0	0	0	0	0	0	0	0	0	0	0	0	0	0	0
y7(1)	2	17	8	8	2_17_8_8	5	3.29584	27	17.018	2.54	12.446	0	0	0	0	0	0	1	0	0	0	0	0	0	1	0	0	0	0	0	0	0	0	0	0	0	0	0	0	0	0	0	0	0	0	0	0	0	0
y7(1)	2	17	8	8	2_17_8_8	2	3.3322	28	14.986	1.778	12.192	0	0	0	0	0	0	1	0	0	0	0	0	0	1	0	0	0	0	0	0	0	0	0	0	0	0	0	0	0	0	0	0	0	0	0	0	0	0
y7(1)	2	17	8	8	2_17_8_8	3	3.3322	28	16.51	3.048	13.462	0	0	0	0	0	0	1	0	0	0	0	0	0	1	0	0	0	0	0	0	0	0	0	0	0	0	0	0	0	0	0	0	0	0	0	0	0	0
y0	2	17	9	2	2_17_9_2	1	3.3673	29	17.272	2.794	13.97	0	0	0	0	0	0	0	0	0	0	0	0	0	0	0	0	0	0	0	0	0	0	0	0	0	0	0	0	0	0	0	0	0	0	0	0	0	0
y0	2	17	9	2	2_17_9_2	2	3.3673	29	17.272	3.048	14.478	0	0	0	0	0	0	0	0	0	0	0	0	0	0	0	0	0	0	0	0	0	0	0	0	0	0	0	0	0	0	0	0	0	0	0	0	0	0
y0	2	17	9	2	2_17_9_2	4	3.4012	30	18.542	3.048	14.478	0	0	0	0	0	0	0	0	0	0	0	0	0	0	0	0	0	0	0	0	0	0	0	0	0	0	0	0	0	0	0	0	0	0	0	0	0	0
y0	2	17	9	3	2_17_9_3	2	3.29584	27	18.542	2.032	13.97	0	0	0	0	0	0	0	0	0	0	0	0	0	0	0	0	0	0	0	0	0	0	0	0	0	0	0	0	0	0	0	0	0	0	0	0	0	0
y0	2	17	9	3	2_17_9_3	1	3.3322	28	16.002	2.032	13.97	0	0	0	0	0	0	0	0	0	0	0	0	0	0	0	0	0	0	0	0	0	0	0	0	0	0	0	0	0	0	0	0	0	0	0	0	0	0
y0	2	17	9	3	2_17_9_3	3	3.3322	28	21.59	2.032	13.97	0	0	0	0	0	0	0	0	0	0	0	0	0	0	0	0	0	0	0	0	0	0	0	0	0	0	0	0	0	0	0	0	0	0	0	0	0	0
y23(2,2)	2	23	1	1	2_23_1_1	3	3.2581	26	15.494		9.906	0	2	2	0	0	0	0	0	0	0	0	0	0	0	0	0	0	0	4	0	0	0	0	0	0	0	0	0	0	0	0	0	0	0	0	0	0	0
y23(2,2)	2	23	1	1	2_23_1_1	2	3.29584	27	17.018	5.334	15.494	0	2	2	0	0	0	0	0	0	0	0	0	0	0	0	0	0	0	4	0	0	0	0	0	0	0	0	0	0	0	0	0	0	0	0	0	0	0
y23(2,2)	2	23	1	1	2_23_1_1	4	3.43399	31	20.066	3.048	14.732	0	2	2	0	0	0	0	0	0	0	0	0	0	0	0	0	0	0	4	0	0	0	0	0	0	0	0	0	0	0	0	0	0	0	0	0	0	0
y23(2,2)	2	23	1	1	2_23_1_1	1	3.52636	34	19.05	5.334	15.24	0	2	2	0	0	0	0	0	0	0	0	0	0	0	0	0	0	0	4	0	0	0	0	0	0	0	0	0	0	0	0	0	0	0	0	0	0	0
y23(2,2)	2	23	1	2	2_23_1_2	3	3.29584	27	22.352	4.064	15.24	0	2	2	0	0	0	0	0	0	0	0	0	0	0	0	0	0	0	4	0	0	0	0	0	0	0	0	0	0	0	0	0	0	0	0	0	0	0
y23(2,2)	2	23	1	2	2_23_1_2	1	3.4012	30	19.05	3.81	15.24	0	2	2	0	0	0	0	0	0	0	0	0	0	0	0	0	0	0	4	0	0	0	0	0	0	0	0	0	0	0	0	0	0	0	0	0	0	0
y23(2,2)	2	23	1	2	2_23_1_2	4	3.43399	31	17.018	3.302	13.97	0	2	2	0	0	0	0	0	0	0	0	0	0	0	0	0	0	0	4	0	0	0	0	0	0	0	0	0	0	0	0	0	0	0	0	0	0	0
y23(2,2)	2	23	1	2	2_23_1_2	2	3.46574	32	15.24	2.794	13.97	0	2	2	0	0	0	0	0	0	0	0	0	0	0	0	0	0	0	4	0	0	0	0	0	0	0	0	0	0	0	0	0	0	0	0	0	0	0
y23(2,2)	2	23	1	3	2_23_1_3	1	3.4012	30	18.796	3.302	14.986	0	2	2	0	0	0	0	0	0	0	0	0	0	0	0	0	0	0	4	0	0	0	0	0	0	0	0	0	0	0	0	0	0	0	0	0	0	0
y23(2,2)	2	23	1	3	2_23_1_3	4	3.46574	32	18.288	2.794	14.986	0	2	2	0	0	0	0	0	0	0	0	0	0	0	0	0	0	0	4	0	0	0	0	0	0	0	0	0	0	0	0	0	0	0	0	0	0	0
y23(2,2)	2	23	1	4	2_23_1_4	4	3.2581	26	17.78	3.556	14.732	0	2	2	0	0	0	0	0	0	0	0	0	0	0	0	0	0	0	4	0	0	0	0	0	0	0	0	0	0	0	0	0	0	0	0	0	0	0
y23(2,2)	2	23	1	4	2_23_1_4	3	3.49651	33	17.018	3.81	15.24	0	2	2	0	0	0	0	0	0	0	0	0	0	0	0	0	0	0	4	0	0	0	0	0	0	0	0	0	0	0	0	0	0	0	0	0	0	0
y23(2,1)	2	23	2	2	2_23_2_2	2	3.3322	28	19.05	3.81	14.986	0	2	1	0	0	0	0	0	0	1	0	0	0	0	0	0	0	0	2	0	0	0	0	0	0	0	0	0	0	2	0	0	0	0	0	0	0	0
y23(2,1)	2	23	2	2	2_23_2_2	4	3.3322	28	15.748	2.54	13.208	0	2	1	0	0	0	0	0	0	1	0	0	0	0	0	0	0	0	2	0	0	0	0	0	0	0	0	0	0	2	0	0	0	0	0	0	0	0
y23(2,1)	2	23	2	2	2_23_2_2	3	3.3673	29	19.05	3.81	15.748	0	2	1	0	0	0	0	0	0	1	0	0	0	0	0	0	0	0	2	0	0	0	0	0	0	0	0	0	0	2	0	0	0	0	0	0	0	0
y23(2,1)	2	23	2	2	2_23_2_2	1	3.46574	32	19.304	3.556	13.97	0	2	1	0	0	0	0	0	0	1	0	0	0	0	0	0	0	0	2	0	0	0	0	0	0	0	0	0	0	2	0	0	0	0	0	0	0	0
y23(2,1)	2	23	2	3	2_23_2_3	2	3.3322	28	18.796	3.556	14.732	0	2	1	0	0	0	0	0	0	1	0	0	0	0	0	0	0	0	2	0	0	0	0	0	0	0	0	0	0	2	0	0	0	0	0	0	0	0
y23(2,1)	2	23	2	3	2_23_2_3	3	3.3322	28	18.288	3.81	15.494	0	2	1	0	0	0	0	0	0	1	0	0	0	0	0	0	0	0	2	0	0	0	0	0	0	0	0	0	0	2	0	0	0	0	0	0	0	0
y23(2,1)	2	23	2	3	2_23_2_3	1	3.3673	29	19.812	4.064	15.748	0	2	1	0	0	0	0	0	0	1	0	0	0	0	0	0	0	0	2	0	0	0	0	0	0	0	0	0	0	2	0	0	0	0	0	0	0	0
y23(2,1)	2	23	2	3	2_23_2_3	4	3.3673	29	17.78	4.826	15.748	0	2	1	0	0	0	0	0	0	1	0	0	0	0	0	0	0	0	2	0	0	0	0	0	0	0	0	0	0	2	0	0	0	0	0	0	0	0
y23(2,1)	2	23	2	4	2_23_2_4	1	3.3322	28	20.066	3.556	14.478	0	2	1	0	0	0	0	0	0	1	0	0	0	0	0	0	0	0	2	0	0	0	0	0	0	0	0	0	0	2	0	0	0	0	0	0	0	0
y23(2,1)	2	23	2	4	2_23_2_4	2	3.3322	28	19.05	3.302	14.986	0	2	1	0	0	0	0	0	0	1	0	0	0	0	0	0	0	0	2	0	0	0	0	0	0	0	0	0	0	2	0	0	0	0	0	0	0	0
y23(2,1)	2	23	2	4	2_23_2_4	3	3.3322	28	17.272	3.302	13.97	0	2	1	0	0	0	0	0	0	1	0	0	0	0	0	0	0	0	2	0	0	0	0	0	0	0	0	0	0	2	0	0	0	0	0	0	0	0
y23(2,1)	2	23	2	4	2_23_2_4	4	3.4012	30	18.288	4.064	15.748	0	2	1	0	0	0	0	0	0	1	0	0	0	0	0	0	0	0	2	0	0	0	0	0	0	0	0	0	0	2	0	0	0	0	0	0	0	0
y23(2,1)	2	23	2	4	2_23_2_4	5	3.46574	32	17.272	3.048	14.224	0	2	1	0	0	0	0	0	0	1	0	0	0	0	0	0	0	0	2	0	0	0	0	0	0	0	0	0	0	2	0	0	0	0	0	0	0	0
y23(2,1)	2	23	2	5	2_23_2_5	1	3.4012	30	21.082	4.064	15.748	0	2	1	0	0	0	0	0	0	1	0	0	0	0	0	0	0	0	2	0	0	0	0	0	0	0	0	0	0	2	0	0	0	0	0	0	0	0
y23(2,1)	2	23	2	5	2_23_2_5	2	3.46574	32	17.78	2.54	13.208	0	2	1	0	0	0	0	0	0	1	0	0	0	0	0	0	0	0	2	0	0	0	0	0	0	0	0	0	0	2	0	0	0	0	0	0	0	0
y23(2,1)	2	23	2	5	2_23_2_5	3	3.49651	33	15.494	2.286	13.97	0	2	1	0	0	0	0	0	0	1	0	0	0	0	0	0	0	0	2	0	0	0	0	0	0	0	0	0	0	2	0	0	0	0	0	0	0	0
y23(2,1)	2	23	2	6	2_23_2_6	1	3.3673	29	19.05	3.048	15.494	0	2	1	0	0	0	0	0	0	1	0	0	0	0	0	0	0	0	2	0	0	0	0	0	0	0	0	0	0	2	0	0	0	0	0	0	0	0
y23(2,1)	2	23	2	6	2_23_2_6	2	3.52636	34	17.78	3.556	14.478	0	2	1	0	0	0	0	0	0	1	0	0	0	0	0	0	0	0	2	0	0	0	0	0	0	0	0	0	0	2	0	0	0	0	0	0	0	0
y23(2,1)	2	23	2	6	2_23_2_6	3	3.55535	35	17.526	3.302	13.716	0	2	1	0	0	0	0	0	0	1	0	0	0	0	0	0	0	0	2	0	0	0	0	0	0	0	0	0	0	2	0	0	0	0	0	0	0	0
y23(2,1)	2	23	2	7	2_23_2_7	3	3.3673	29	21.336	3.302	15.494	0	2	1	0	0	0	0	0	0	1	0	0	0	0	0	0	0	0	2	0	0	0	0	0	0	0	0	0	0	2	0	0	0	0	0	0	0	0
y23(2,1)	2	23	2	7	2_23_2_7	4	3.46574	32	19.304	3.048	14.478	0	2	1	0	0	0	0	0	0	1	0	0	0	0	0	0	0	0	2	0	0	0	0	0	0	0	0	0	0	2	0	0	0	0	0	0	0	0
y23(2,1)	2	23	2	8	2_23_2_8	4	3.29584	27	19.304	3.302	14.986	0	2	1	0	0	0	0	0	0	1	0	0	0	0	0	0	0	0	2	0	0	0	0	0	0	0	0	0	0	2	0	0	0	0	0	0	0	0
y23(2,1)	2	23	2	8	2_23_2_8	2	3.3322	28	19.558	3.81	14.986	0	2	1	0	0	0	0	0	0	1	0	0	0	0	0	0	0	0	2	0	0	0	0	0	0	0	0	0	0	2	0	0	0	0	0	0	0	0
y23(2,1)	2	23	2	8	2_23_2_8	3	3.3322	28	19.812	4.064	15.748	0	2	1	0	0	0	0	0	0	1	0	0	0	0	0	0	0	0	2	0	0	0	0	0	0	0	0	0	0	2	0	0	0	0	0	0	0	0
y23(2,1)	2	23	2	8	2_23_2_8	1d	3.3322	28	17.526	3.048	14.224	0	2	1	0	0	0	0	0	0	1	0	0	0	0	0	0	0	0	2	0	0	0	0	0	0	0	0	0	0	2	0	0	0	0	0	0	0	0
y2(2)	2	23	3	1	2_23_3_1	4	3.29584	27	17.272	3.048	13.97	0	2	0	0	0	0	0	0	0	0	0	0	0	0	0	0	0	0	0	0	0	0	0	0	0	0	0	0	0	0	0	0	0	0	0	0	0	0
y2(2)	2	23	3	1	2_23_3_1	3	3.52636	34	22.86	3.048	15.748	0	2	0	0	0	0	0	0	0	0	0	0	0	0	0	0	0	0	0	0	0	0	0	0	0	0	0	0	0	0	0	0	0	0	0	0	0	0
y2(2)	2	23	3	2	2_23_3_2	4	3.2581	26	17.78	2.286	13.97	0	2	0	0	0	0	0	0	0	0	0	0	0	0	0	0	0	0	0	0	0	0	0	0	0	0	0	0	0	0	0	0	0	0	0	0	0	0
y2(2)	2	23	3	2	2_23_3_2	2	3.29584	27	19.812	3.048	15.24	0	2	0	0	0	0	0	0	0	0	0	0	0	0	0	0	0	0	0	0	0	0	0	0	0	0	0	0	0	0	0	0	0	0	0	0	0	0
y2(2)	2	23	3	2	2_23_3_2	1	3.43399	31	21.336	4.826	16.256	0	2	0	0	0	0	0	0	0	0	0	0	0	0	0	0	0	0	0	0	0	0	0	0	0	0	0	0	0	0	0	0	0	0	0	0	0	0
y2(2)	2	23	3	2	2_23_3_2	3	3.43399	31	19.812	3.556	15.494	0	2	0	0	0	0	0	0	0	0	0	0	0	0	0	0	0	0	0	0	0	0	0	0	0	0	0	0	0	0	0	0	0	0	0	0	0	0
y3(2)	2	23	7	2	2_23_7_2	2	3.29584	27	18.542	3.81	14.478	0	0	2	0	0	0	0	0	0	0	0	0	0	0	0	0	0	0	0	0	0	0	0	0	0	0	0	0	0	0	0	0	0	0	0	0	0	0
y3(2)	2	23	7	2	2_23_7_2	1	3.3322	28	16.51	2.286	13.462	0	0	2	0	0	0	0	0	0	0	0	0	0	0	0	0	0	0	0	0	0	0	0	0	0	0	0	0	0	0	0	0	0	0	0	0	0	0
y3(2)	2	23	7	2	2_23_7_2	4	3.3322	28	17.272	2.794	14.224	0	0	2	0	0	0	0	0	0	0	0	0	0	0	0	0	0	0	0	0	0	0	0	0	0	0	0	0	0	0	0	0	0	0	0	0	0	0
y3(2)	2	23	7	2	2_23_7_2	3	3.3673	29	15.748	2.794	13.97	0	0	2	0	0	0	0	0	0	0	0	0	0	0	0	0	0	0	0	0	0	0	0	0	0	0	0	0	0	0	0	0	0	0	0	0	0	0
y3(2)	2	23	7	3	2_23_7_3	3	3.3673	29	18.034	3.048	13.208	0	0	2	0	0	0	0	0	0	0	0	0	0	0	0	0	0	0	0	0	0	0	0	0	0	0	0	0	0	0	0	0	0	0	0	0	0	0
y3(2)	2	23	7	3	2_23_7_3	1	3.52636	34	14.224	1.778	13.208	0	0	2	0	0	0	0	0	0	0	0	0	0	0	0	0	0	0	0	0	0	0	0	0	0	0	0	0	0	0	0	0	0	0	0	0	0	0
y3(2)	2	23	7	3	2_23_7_3	2	3.52636	34	19.05	2.794	14.224	0	0	2	0	0	0	0	0	0	0	0	0	0	0	0	0	0	0	0	0	0	0	0	0	0	0	0	0	0	0	0	0	0	0	0	0	0	0
y3(2)	2	23	7	3	2_23_7_3	4	3.55535	35	19.05	2.54	13.97	0	0	2	0	0	0	0	0	0	0	0	0	0	0	0	0	0	0	0	0	0	0	0	0	0	0	0	0	0	0	0	0	0	0	0	0	0	0
y3(1)	2	23	8	1	2_23_8_1	1	3.3322	28	15.24	2.286	13.716	0	0	1	0	0	0	0	0	0	1	0	0	0	0	0	0	0	0	0	0	0	0	0	0	0	0	0	0	0	0	0	0	0	0	0	0	0	0
y3(1)	2	23	8	1	2_23_8_1	2	3.3673	29	18.542	3.81	14.224	0	0	1	0	0	0	0	0	0	1	0	0	0	0	0	0	0	0	0	0	0	0	0	0	0	0	0	0	0	0	0	0	0	0	0	0	0	0
y3(1)	2	23	8	1	2_23_8_1	4	3.49651	33	15.24	1.778	12.7	0	0	1	0	0	0	0	0	0	1	0	0	0	0	0	0	0	0	0	0	0	0	0	0	0	0	0	0	0	0	0	0	0	0	0	0	0	0
y3(1)	2	23	8	2	2_23_8_2	2	3.3322	28	15.748	2.032	13.208	0	0	1	0	0	0	0	0	0	1	0	0	0	0	0	0	0	0	0	0	0	0	0	0	0	0	0	0	0	0	0	0	0	0	0	0	0	0
y3(1)	2	23	8	2	2_23_8_2	1	3.46574	32	19.812	2.794	14.224	0	0	1	0	0	0	0	0	0	1	0	0	0	0	0	0	0	0	0	0	0	0	0	0	0	0	0	0	0	0	0	0	0	0	0	0	0	0
y3(1)	2	23	8	2	2_23_8_2	3	3.46574	32	16.256	2.286	13.716	0	0	1	0	0	0	0	0	0	1	0	0	0	0	0	0	0	0	0	0	0	0	0	0	0	0	0	0	0	0	0	0	0	0	0	0	0	0
y3(1)	2	23	8	3	2_23_8_3	2	3.21888	25	17.78	2.286	13.208	0	0	1	0	0	0	0	0	0	1	0	0	0	0	0	0	0	0	0	0	0	0	0	0	0	0	0	0	0	0	0	0	0	0	0	0	0	0
y3(1)	2	23	8	3	2_23_8_3	1	3.3322	28	17.018	2.286	12.954	0	0	1	0	0	0	0	0	0	1	0	0	0	0	0	0	0	0	0	0	0	0	0	0	0	0	0	0	0	0	0	0	0	0	0	0	0	0
y3(1)	2	23	8	4	2_23_8_4	1	3.3673	29	16.51	1.778	13.716	0	0	1	0	0	0	0	0	0	1	0	0	0	0	0	0	0	0	0	0	0	0	0	0	0	0	0	0	0	0	0	0	0	0	0	0	0	0
y3(1)	2	23	8	4	2_23_8_4	3	3.3673	29	15.494	2.286	12.954	0	0	1	0	0	0	0	0	0	1	0	0	0	0	0	0	0	0	0	0	0	0	0	0	0	0	0	0	0	0	0	0	0	0	0	0	0	0
y3(1)	2	23	8	4	2_23_8_4	4	3.3673	29	13.462	1.524	11.43	0	0	1	0	0	0	0	0	0	1	0	0	0	0	0	0	0	0	0	0	0	0	0	0	0	0	0	0	0	0	0	0	0	0	0	0	0	0
y3(1)	2	23	8	4	2_23_8_4	6	3.3673	29	15.24	2.794	12.446	0	0	1	0	0	0	0	0	0	1	0	0	0	0	0	0	0	0	0	0	0	0	0	0	0	0	0	0	0	0	0	0	0	0	0	0	0	0
y3(1)	2	23	8	4	2_23_8_4	2	3.4012	30	18.034	2.286	12.954	0	0	1	0	0	0	0	0	0	1	0	0	0	0	0	0	0	0	0	0	0	0	0	0	0	0	0	0	0	0	0	0	0	0	0	0	0	0
y3(1)	2	23	8	4	2_23_8_4	5	3.49651	33	15.494	1.524	11.684	0	0	1	0	0	0	0	0	0	1	0	0	0	0	0	0	0	0	0	0	0	0	0	0	0	0	0	0	0	0	0	0	0	0	0	0	0	0
y3(1)	2	23	8	5	2_23_8_5	2	3.3673	29	18.542	2.54	13.462	0	0	1	0	0	0	0	0	0	1	0	0	0	0	0	0	0	0	0	0	0	0	0	0	0	0	0	0	0	0	0	0	0	0	0	0	0	0
y3(1)	2	23	8	5	2_23_8_5	1	3.66356	39	16.764	2.54	13.97	0	0	1	0	0	0	0	0	0	1	0	0	0	0	0	0	0	0	0	0	0	0	0	0	0	0	0	0	0	0	0	0	0	0	0	0	0	0
y3(1)	2	23	8	6	2_23_8_6	1	3.3673	29	17.272	2.54	13.462	0	0	1	0	0	0	0	0	0	1	0	0	0	0	0	0	0	0	0	0	0	0	0	0	0	0	0	0	0	0	0	0	0	0	0	0	0	0
y3(1)	2	23	8	7	2_23_8_7	1	3.3322	28	16.002	2.794	13.208	0	0	1	0	0	0	0	0	0	1	0	0	0	0	0	0	0	0	0	0	0	0	0	0	0	0	0	0	0	0	0	0	0	0	0	0	0	0
y3(1)	2	23	8	7	2_23_8_7	3	3.3673	29	16.002	2.032	13.208	0	0	1	0	0	0	0	0	0	1	0	0	0	0	0	0	0	0	0	0	0	0	0	0	0	0	0	0	0	0	0	0	0	0	0	0	0	0
y3(1)	2	23	8	8	2_23_8_8	2	3.29584	27	21.082	2.286	13.716	0	0	1	0	0	0	0	0	0	1	0	0	0	0	0	0	0	0	0	0	0	0	0	0	0	0	0	0	0	0	0	0	0	0	0	0	0	0
y3(1)	2	23	8	8	2_23_8_8	4	3.29584	27	20.574	3.556	14.478	0	0	1	0	0	0	0	0	0	1	0	0	0	0	0	0	0	0	0	0	0	0	0	0	0	0	0	0	0	0	0	0	0	0	0	0	0	0
y3(1)	2	23	8	8	2_23_8_8	1	3.3322	28	17.78	2.794	14.224	0	0	1	0	0	0	0	0	0	1	0	0	0	0	0	0	0	0	0	0	0	0	0	0	0	0	0	0	0	0	0	0	0	0	0	0	0	0
y3(1)	2	23	8	8	2_23_8_8	3	3.55535	35	16.764	2.54	14.224	0	0	1	0	0	0	0	0	0	1	0	0	0	0	0	0	0	0	0	0	0	0	0	0	0	0	0	0	0	0	0	0	0	0	0	0	0	0
y0	2	23	9	2	2_23_9_2	4	3.2581	26	15.748	2.032	12.954	0	0	0	0	0	0	0	0	0	0	0	0	0	0	0	0	0	0	0	0	0	0	0	0	0	0	0	0	0	0	0	0	0	0	0	0	0	0
y0	2	23	9	2	2_23_9_2	2	3.29584	27	17.526	2.286	13.462	0	0	0	0	0	0	0	0	0	0	0	0	0	0	0	0	0	0	0	0	0	0	0	0	0	0	0	0	0	0	0	0	0	0	0	0	0	0
y0	2	23	9	2	2_23_9_2	3	3.58352	36	18.542	2.54	13.716	0	0	0	0	0	0	0	0	0	0	0	0	0	0	0	0	0	0	0	0	0	0	0	0	0	0	0	0	0	0	0	0	0	0	0	0	0	0
y0	2	23	9	3	2_23_9_3	4	3.2581	26	17.272	2.032	13.97	0	0	0	0	0	0	0	0	0	0	0	0	0	0	0	0	0	0	0	0	0	0	0	0	0	0	0	0	0	0	0	0	0	0	0	0	0	0
y0	2	23	9	3	2_23_9_3	1	3.4012	30	17.272	2.794	14.732	0	0	0	0	0	0	0	0	0	0	0	0	0	0	0	0	0	0	0	0	0	0	0	0	0	0	0	0	0	0	0	0	0	0	0	0	0	0
y0	2	23	9	3	2_23_9_3	2	3.4012	30	17.78	2.286	13.97	0	0	0	0	0	0	0	0	0	0	0	0	0	0	0	0	0	0	0	0	0	0	0	0	0	0	0	0	0	0	0	0	0	0	0	0	0	0
y0	2	23	9	3	2_23_9_3	3	3.4012	30	17.78	2.032	13.97	0	0	0	0	0	0	0	0	0	0	0	0	0	0	0	0	0	0	0	0	0	0	0	0	0	0	0	0	0	0	0	0	0	0	0	0	0	0
y24(2,2)	2	24	1	2	2_24_1_2	2	3.4012	30	19.812	3.302	14.732	0	2	0	2	0	0	0	0	0	0	0	0	0	0	0	0	0	0	0	4	0	0	0	0	0	0	0	0	0	0	0	0	0	0	0	0	0	0
y24(2,2)	2	24	1	2	2_24_1_2	1	3.49651	33	21.59	2.032	14.478	0	2	0	2	0	0	0	0	0	0	0	0	0	0	0	0	0	0	0	4	0	0	0	0	0	0	0	0	0	0	0	0	0	0	0	0	0	0
y24(2,2)	2	24	1	3	2_24_1_3	3	3.21888	25	18.796	3.048	13.462	0	2	0	2	0	0	0	0	0	0	0	0	0	0	0	0	0	0	0	4	0	0	0	0	0	0	0	0	0	0	0	0	0	0	0	0	0	0
y24(2,2)	2	24	1	3	2_24_1_3	2	3.2581	26	19.304	3.556	14.224	0	2	0	2	0	0	0	0	0	0	0	0	0	0	0	0	0	0	0	4	0	0	0	0	0	0	0	0	0	0	0	0	0	0	0	0	0	0
y24(2,2)	2	24	1	3	2_24_1_3	6	3.29584	27	15.494	2.794	12.7	0	2	0	2	0	0	0	0	0	0	0	0	0	0	0	0	0	0	0	4	0	0	0	0	0	0	0	0	0	0	0	0	0	0	0	0	0	0
y24(2,2)	2	24	1	3	2_24_1_3	1	3.3322	28	16.51	3.048	13.462	0	2	0	2	0	0	0	0	0	0	0	0	0	0	0	0	0	0	0	4	0	0	0	0	0	0	0	0	0	0	0	0	0	0	0	0	0	0
y24(2,2)	2	24	1	3	2_24_1_3	5	3.3673	29	19.558	3.556	13.97	0	2	0	2	0	0	0	0	0	0	0	0	0	0	0	0	0	0	0	4	0	0	0	0	0	0	0	0	0	0	0	0	0	0	0	0	0	0
y24(2,2)	2	24	1	3	2_24_1_3	7	3.46574	32	20.828	2.794	13.97	0	2	0	2	0	0	0	0	0	0	0	0	0	0	0	0	0	0	0	4	0	0	0	0	0	0	0	0	0	0	0	0	0	0	0	0	0	0
y24(2,2)	2	24	1	4	2_24_1_4	2	3.49651	33	15.494	1.27	12.446	0	2	0	2	0	0	0	0	0	0	0	0	0	0	0	0	0	0	0	4	0	0	0	0	0	0	0	0	0	0	0	0	0	0	0	0	0	0
y24(2,2)	2	24	1	5	2_24_1_5	1	3.4012	30	11.43	1.016	9.906	0	2	0	2	0	0	0	0	0	0	0	0	0	0	0	0	0	0	0	4	0	0	0	0	0	0	0	0	0	0	0	0	0	0	0	0	0	0
y24(2,2)	2	24	1	5	2_24_1_5	2	3.4012	30	18.288	2.286	13.97	0	2	0	2	0	0	0	0	0	0	0	0	0	0	0	0	0	0	0	4	0	0	0	0	0	0	0	0	0	0	0	0	0	0	0	0	0	0
y24(2,1)	2	24	2	1	2_24_2_1	4	3.17805	24	17.272	2.286	12.7	0	2	0	1	0	0	0	0	0	0	1	0	0	0	0	0	0	0	0	2	0	0	0	0	0	0	0	0	0	0	2	0	0	0	0	0	0	0
y24(2,1)	2	24	2	1	2_24_2_1	3	3.2581	26	20.32	2.032	14.478	0	2	0	1	0	0	0	0	0	0	1	0	0	0	0	0	0	0	0	2	0	0	0	0	0	0	0	0	0	0	2	0	0	0	0	0	0	0
y24(2,1)	2	24	2	1	2_24_2_1	1	3.29584	27	22.86	2.794	15.24	0	2	0	1	0	0	0	0	0	0	1	0	0	0	0	0	0	0	0	2	0	0	0	0	0	0	0	0	0	0	2	0	0	0	0	0	0	0
y24(2,1)	2	24	2	2	2_24_2_2	1	3.3673	29	18.288	2.286	14.478	0	2	0	1	0	0	0	0	0	0	1	0	0	0	0	0	0	0	0	2	0	0	0	0	0	0	0	0	0	0	2	0	0	0	0	0	0	0
y24(2,1)	2	24	2	2	2_24_2_2	2	3.46574	32	17.78	2.794	13.716	0	2	0	1	0	0	0	0	0	0	1	0	0	0	0	0	0	0	0	2	0	0	0	0	0	0	0	0	0	0	2	0	0	0	0	0	0	0
y24(2,1)	2	24	2	3	2_24_2_3	1d	3.2581	26	19.558	2.032	14.478	0	2	0	1	0	0	0	0	0	0	1	0	0	0	0	0	0	0	0	2	0	0	0	0	0	0	0	0	0	0	2	0	0	0	0	0	0	0
y24(2,1)	2	24	2	3	2_24_2_3	2	3.43399	31	17.78	2.794	13.97	0	2	0	1	0	0	0	0	0	0	1	0	0	0	0	0	0	0	0	2	0	0	0	0	0	0	0	0	0	0	2	0	0	0	0	0	0	0
y24(2,1)	2	24	2	5	2_24_2_5	2	3.2581	26	20.574	2.794	15.748	0	2	0	1	0	0	0	0	0	0	1	0	0	0	0	0	0	0	0	2	0	0	0	0	0	0	0	0	0	0	2	0	0	0	0	0	0	0
y24(2,1)	2	24	2	5	2_24_2_5	5	3.3322	28	12.446	2.032	11.938	0	2	0	1	0	0	0	0	0	0	1	0	0	0	0	0	0	0	0	2	0	0	0	0	0	0	0	0	0	0	2	0	0	0	0	0	0	0
y24(2,1)	2	24	2	5	2_24_2_5	1	3.49651	33	19.304	2.286	14.478	0	2	0	1	0	0	0	0	0	0	1	0	0	0	0	0	0	0	0	2	0	0	0	0	0	0	0	0	0	0	2	0	0	0	0	0	0	0
y24(2,1)	2	24	2	6	2_24_2_6	2	3.3322	28	15.494	1.778	13.208	0	2	0	1	0	0	0	0	0	0	1	0	0	0	0	0	0	0	0	2	0	0	0	0	0	0	0	0	0	0	2	0	0	0	0	0	0	0
y24(2,1)	2	24	2	6	2_24_2_6	1	3.46574	32	17.78	2.286	12.954	0	2	0	1	0	0	0	0	0	0	1	0	0	0	0	0	0	0	0	2	0	0	0	0	0	0	0	0	0	0	2	0	0	0	0	0	0	0
y24(2,1)	2	24	2	6	2_24_2_6	3	3.55535	35	19.558	2.286	14.224	0	2	0	1	0	0	0	0	0	0	1	0	0	0	0	0	0	0	0	2	0	0	0	0	0	0	0	0	0	0	2	0	0	0	0	0	0	0
y2(2)	2	24	3	1	2_24_3_1	2	3.49651	33	15.748	1.778	12.7	0	2	0	0	0	0	0	0	0	0	0	0	0	0	0	0	0	0	0	0	0	0	0	0	0	0	0	0	0	0	0	0	0	0	0	0	0	0
y2(2)	2	24	3	1	2_24_3_1	3	3.61092	37	19.304	2.794	14.986	0	2	0	0	0	0	0	0	0	0	0	0	0	0	0	0	0	0	0	0	0	0	0	0	0	0	0	0	0	0	0	0	0	0	0	0	0	0
y2(2)	2	24	3	3	2_24_3_3	2	3.29584	27	21.082	2.794	15.748	0	2	0	0	0	0	0	0	0	0	0	0	0	0	0	0	0	0	0	0	0	0	0	0	0	0	0	0	0	0	0	0	0	0	0	0	0	0
y2(2)	2	24	3	3	2_24_3_3	1	3.61092	37	20.32	3.556	16.256	0	2	0	0	0	0	0	0	0	0	0	0	0	0	0	0	0	0	0	0	0	0	0	0	0	0	0	0	0	0	0	0	0	0	0	0	0	0
y2(2)	2	24	3	3	2_24_3_3	4	3.68888	40	18.288	3.048	14.478	0	2	0	0	0	0	0	0	0	0	0	0	0	0	0	0	0	0	0	0	0	0	0	0	0	0	0	0	0	0	0	0	0	0	0	0	0	0
y4(2)	2	24	7	3	2_24_7_3	2	3.29584	27	18.034	3.048	14.478	0	0	0	2	0	0	0	0	0	0	0	0	0	0	0	0	0	0	0	0	0	0	0	0	0	0	0	0	0	0	0	0	0	0	0	0	0	0
y4(2)	2	24	7	3	2_24_7_3	4	3.3673	29	18.034	2.286	14.224	0	0	0	2	0	0	0	0	0	0	0	0	0	0	0	0	0	0	0	0	0	0	0	0	0	0	0	0	0	0	0	0	0	0	0	0	0	0
y4(2)	2	24	7	3	2_24_7_3	3	3.52636	34	18.288	2.032	13.97	0	0	0	2	0	0	0	0	0	0	0	0	0	0	0	0	0	0	0	0	0	0	0	0	0	0	0	0	0	0	0	0	0	0	0	0	0	0
y4(2)	2	24	7	4	2_24_7_4	1	3.21888	25	18.542	2.032	13.97	0	0	0	2	0	0	0	0	0	0	0	0	0	0	0	0	0	0	0	0	0	0	0	0	0	0	0	0	0	0	0	0	0	0	0	0	0	0
y4(2)	2	24	7	4	2_24_7_4	3	3.29584	27	19.05	3.048	14.478	0	0	0	2	0	0	0	0	0	0	0	0	0	0	0	0	0	0	0	0	0	0	0	0	0	0	0	0	0	0	0	0	0	0	0	0	0	0
y4(2)	2	24	7	4	2_24_7_4	2	3.3322	28	19.558	3.048	14.224	0	0	0	2	0	0	0	0	0	0	0	0	0	0	0	0	0	0	0	0	0	0	0	0	0	0	0	0	0	0	0	0	0	0	0	0	0	0
y4(2)	2	24	7	4	2_24_7_4	4	3.3322	28	18.288	3.048	14.478	0	0	0	2	0	0	0	0	0	0	0	0	0	0	0	0	0	0	0	0	0	0	0	0	0	0	0	0	0	0	0	0	0	0	0	0	0	0
y4(1)	2	24	8	1	2_24_8_1	2	3.3673	29	16.256	1.778	13.716	0	0	0	1	0	0	0	0	0	0	1	0	0	0	0	0	0	0	0	0	0	0	0	0	0	0	0	0	0	0	0	0	0	0	0	0	0	0
y4(1)	2	24	8	1	2_24_8_1	1	3.55535	35	22.098	3.556	16.256	0	0	0	1	0	0	0	0	0	0	1	0	0	0	0	0	0	0	0	0	0	0	0	0	0	0	0	0	0	0	0	0	0	0	0	0	0	0
y4(1)	2	24	8	2	2_24_8_2	2	3.4012	30	17.78	2.54	13.716	0	0	0	1	0	0	0	0	0	0	1	0	0	0	0	0	0	0	0	0	0	0	0	0	0	0	0	0	0	0	0	0	0	0	0	0	0	0
y4(1)	2	24	8	2	2_24_8_2	1	3.43399	31	16.51	2.794	13.716	0	0	0	1	0	0	0	0	0	0	1	0	0	0	0	0	0	0	0	0	0	0	0	0	0	0	0	0	0	0	0	0	0	0	0	0	0	0
y4(1)	2	24	8	3	2_24_8_3	5	3.3322	28	20.32	2.794	15.494	0	0	0	1	0	0	0	0	0	0	1	0	0	0	0	0	0	0	0	0	0	0	0	0	0	0	0	0	0	0	0	0	0	0	0	0	0	0
y4(1)	2	24	8	3	2_24_8_3	1	3.4012	30	16.764	2.032	13.208	0	0	0	1	0	0	0	0	0	0	1	0	0	0	0	0	0	0	0	0	0	0	0	0	0	0	0	0	0	0	0	0	0	0	0	0	0	0
y4(1)	2	24	8	3	2_24_8_3	2	3.43399	31	20.066	3.048	13.97	0	0	0	1	0	0	0	0	0	0	1	0	0	0	0	0	0	0	0	0	0	0	0	0	0	0	0	0	0	0	0	0	0	0	0	0	0	0
y4(1)	2	24	8	3	2_24_8_3	3	3.43399	31	17.78	2.286	14.224	0	0	0	1	0	0	0	0	0	0	1	0	0	0	0	0	0	0	0	0	0	0	0	0	0	0	0	0	0	0	0	0	0	0	0	0	0	0
y4(1)	2	24	8	3	2_24_8_3	4	3.43399	31	17.272	2.794	14.986	0	0	0	1	0	0	0	0	0	0	1	0	0	0	0	0	0	0	0	0	0	0	0	0	0	0	0	0	0	0	0	0	0	0	0	0	0	0
y4(1)	2	24	8	4	2_24_8_4	5	3.2581	26	20.066	2.286	14.986	0	0	0	1	0	0	0	0	0	0	1	0	0	0	0	0	0	0	0	0	0	0	0	0	0	0	0	0	0	0	0	0	0	0	0	0	0	0
y4(1)	2	24	8	4	2_24_8_4	1	3.29584	27	17.272	2.286	13.716	0	0	0	1	0	0	0	0	0	0	1	0	0	0	0	0	0	0	0	0	0	0	0	0	0	0	0	0	0	0	0	0	0	0	0	0	0	0
y4(1)	2	24	8	4	2_24_8_4	3	3.3673	29	19.558	2.794	14.224	0	0	0	1	0	0	0	0	0	0	1	0	0	0	0	0	0	0	0	0	0	0	0	0	0	0	0	0	0	0	0	0	0	0	0	0	0	0
y4(1)	2	24	8	4	2_24_8_4	6	3.4012	30	19.05	2.54	14.732	0	0	0	1	0	0	0	0	0	0	1	0	0	0	0	0	0	0	0	0	0	0	0	0	0	0	0	0	0	0	0	0	0	0	0	0	0	0
y4(1)	2	24	8	4	2_24_8_4	2	3.43399	31	18.542	2.794	14.732	0	0	0	1	0	0	0	0	0	0	1	0	0	0	0	0	0	0	0	0	0	0	0	0	0	0	0	0	0	0	0	0	0	0	0	0	0	0
y4(1)	2	24	8	5	2_24_8_5	5	3.3322	28	14.478	2.54	11.684	0	0	0	1	0	0	0	0	0	0	1	0	0	0	0	0	0	0	0	0	0	0	0	0	0	0	0	0	0	0	0	0	0	0	0	0	0	0
y4(1)	2	24	8	5	2_24_8_5	3	3.55535	35	17.018	2.54	13.462	0	0	0	1	0	0	0	0	0	0	1	0	0	0	0	0	0	0	0	0	0	0	0	0	0	0	0	0	0	0	0	0	0	0	0	0	0	0
y4(1)	2	24	8	5	2_24_8_5	1d	3.55535	35	16.764	1.778	14.224	0	0	0	1	0	0	0	0	0	0	1	0	0	0	0	0	0	0	0	0	0	0	0	0	0	0	0	0	0	0	0	0	0	0	0	0	0	0
y4(1)	2	24	8	5	2_24_8_5	2	3.61092	37	20.574	2.286	14.732	0	0	0	1	0	0	0	0	0	0	1	0	0	0	0	0	0	0	0	0	0	0	0	0	0	0	0	0	0	0	0	0	0	0	0	0	0	0
y4(1)	2	24	8	6	2_24_8_6	6	3.29584	27	14.986	2.032	12.954	0	0	0	1	0	0	0	0	0	0	1	0	0	0	0	0	0	0	0	0	0	0	0	0	0	0	0	0	0	0	0	0	0	0	0	0	0	0
y4(1)	2	24	8	6	2_24_8_6	4	3.3673	29	19.558	2.794	14.478	0	0	0	1	0	0	0	0	0	0	1	0	0	0	0	0	0	0	0	0	0	0	0	0	0	0	0	0	0	0	0	0	0	0	0	0	0	0
y4(1)	2	24	8	6	2_24_8_6	2	3.46574	32	14.986	1.778	12.7	0	0	0	1	0	0	0	0	0	0	1	0	0	0	0	0	0	0	0	0	0	0	0	0	0	0	0	0	0	0	0	0	0	0	0	0	0	0
y4(1)	2	24	8	6	2_24_8_6	1d	3.46574	32	18.796	2.54	14.986	0	0	0	1	0	0	0	0	0	0	1	0	0	0	0	0	0	0	0	0	0	0	0	0	0	0	0	0	0	0	0	0	0	0	0	0	0	0
y4(1)	2	24	8	6	2_24_8_6	3	3.49651	33	17.526	2.54	14.478	0	0	0	1	0	0	0	0	0	0	1	0	0	0	0	0	0	0	0	0	0	0	0	0	0	0	0	0	0	0	0	0	0	0	0	0	0	0
y4(1)	2	24	8	7	2_24_8_7	1	3.3322	28	8.89	1.778	10.414	0	0	0	1	0	0	0	0	0	0	1	0	0	0	0	0	0	0	0	0	0	0	0	0	0	0	0	0	0	0	0	0	0	0	0	0	0	0
y4(1)	2	24	8	7	2_24_8_7	2	3.3673	29	13.462	2.54	11.43	0	0	0	1	0	0	0	0	0	0	1	0	0	0	0	0	0	0	0	0	0	0	0	0	0	0	0	0	0	0	0	0	0	0	0	0	0	0
y4(1)	2	24	8	7	2_24_8_7	3	3.46574	32	20.32	2.286	14.478	0	0	0	1	0	0	0	0	0	0	1	0	0	0	0	0	0	0	0	0	0	0	0	0	0	0	0	0	0	0	0	0	0	0	0	0	0	0
y0	2	24	9	2	2_24_9_2	2	3.4012	30	19.812	3.048	14.732	0	0	0	0	0	0	0	0	0	0	0	0	0	0	0	0	0	0	0	0	0	0	0	0	0	0	0	0	0	0	0	0	0	0	0	0	0	0
y0	2	24	9	2	2_24_9_2	1	3.43399	31	20.828	2.286	15.24	0	0	0	0	0	0	0	0	0	0	0	0	0	0	0	0	0	0	0	0	0	0	0	0	0	0	0	0	0	0	0	0	0	0	0	0	0	0
y0	2	24	9	2	2_24_9_2	3	3.43399	31	20.066	2.54	14.224	0	0	0	0	0	0	0	0	0	0	0	0	0	0	0	0	0	0	0	0	0	0	0	0	0	0	0	0	0	0	0	0	0	0	0	0	0	0
y0	2	24	9	3	2_24_9_3	1	3.3673	29	16.51	2.032	12.954	0	0	0	0	0	0	0	0	0	0	0	0	0	0	0	0	0	0	0	0	0	0	0	0	0	0	0	0	0	0	0	0	0	0	0	0	0	0
y0	2	24	9	3	2_24_9_3	3	3.3673	29	14.478	4.826	12.954	0	0	0	0	0	0	0	0	0	0	0	0	0	0	0	0	0	0	0	0	0	0	0	0	0	0	0	0	0	0	0	0	0	0	0	0	0	0
y0	2	24	9	3	2_24_9_3	2	3.46574	32	15.494	1.524	12.446	0	0	0	0	0	0	0	0	0	0	0	0	0	0	0	0	0	0	0	0	0	0	0	0	0	0	0	0	0	0	0	0	0	0	0	0	0	0
y25(2,2)	2	25	1	3	2_25_1_3	2	3.4012	30	14.478	2.286	13.716	0	2	0	0	2	0	0	0	0	0	0	0	0	0	0	0	0	0	0	0	4	0	0	0	0	0	0	0	0	0	0	0	0	0	0	0	0	0
y25(2,2)	2	25	1	5	2_25_1_5	7	3.2581	26	19.05	3.048	15.494	0	2	0	0	2	0	0	0	0	0	0	0	0	0	0	0	0	0	0	0	4	0	0	0	0	0	0	0	0	0	0	0	0	0	0	0	0	0
y25(2,2)	2	25	1	5	2_25_1_5	8	3.29584	27	18.034	2.794	14.732	0	2	0	0	2	0	0	0	0	0	0	0	0	0	0	0	0	0	0	0	4	0	0	0	0	0	0	0	0	0	0	0	0	0	0	0	0	0
y25(2,2)	2	25	1	5	2_25_1_5	6	3.4012	30	15.24	2.54	14.986	0	2	0	0	2	0	0	0	0	0	0	0	0	0	0	0	0	0	0	0	4	0	0	0	0	0	0	0	0	0	0	0	0	0	0	0	0	0
y25(2,2)	2	25	1	5	2_25_1_5	1	3.43399	31	14.478	2.794	14.224	0	2	0	0	2	0	0	0	0	0	0	0	0	0	0	0	0	0	0	0	4	0	0	0	0	0	0	0	0	0	0	0	0	0	0	0	0	0
y25(2,2)	2	25	1	5	2_25_1_5	1b	3.43399	31	19.558	3.556	15.24	0	2	0	0	2	0	0	0	0	0	0	0	0	0	0	0	0	0	0	0	4	0	0	0	0	0	0	0	0	0	0	0	0	0	0	0	0	0
y25(2,2)	2	25	1	5	2_25_1_5	3	3.46574	32	16.002	3.048	13.97	0	2	0	0	2	0	0	0	0	0	0	0	0	0	0	0	0	0	0	0	4	0	0	0	0	0	0	0	0	0	0	0	0	0	0	0	0	0
y25(2,2)	2	25	1	5	2_25_1_5	2	3.52636	34	13.97	2.286	13.208	0	2	0	0	2	0	0	0	0	0	0	0	0	0	0	0	0	0	0	0	4	0	0	0	0	0	0	0	0	0	0	0	0	0	0	0	0	0
y25(2,1)	2	25	2	1	2_25_2_1	2	3.43399	31	15.748	3.81	13.97	0	2	0	0	1	0	0	0	0	0	0	1	0	0	0	0	0	0	0	0	2	0	0	0	0	0	0	0	0	0	0	2	0	0	0	0	0	0
y25(2,1)	2	25	2	1	2_25_2_1	3	3.43399	31	16.51	2.54	13.97	0	2	0	0	1	0	0	0	0	0	0	1	0	0	0	0	0	0	0	0	2	0	0	0	0	0	0	0	0	0	0	2	0	0	0	0	0	0
y25(2,1)	2	25	2	1	2_25_2_1	4	3.46574	32	19.558	3.556	15.494	0	2	0	0	1	0	0	0	0	0	0	1	0	0	0	0	0	0	0	0	2	0	0	0	0	0	0	0	0	0	0	2	0	0	0	0	0	0
y25(2,1)	2	25	2	2	2_25_2_2	2	3.2581	26	20.066	2.794	15.24	0	2	0	0	1	0	0	0	0	0	0	1	0	0	0	0	0	0	0	0	2	0	0	0	0	0	0	0	0	0	0	2	0	0	0	0	0	0
y25(2,1)	2	25	2	2	2_25_2_2	1	3.3322	28	16.002	3.302	14.732	0	2	0	0	1	0	0	0	0	0	0	1	0	0	0	0	0	0	0	0	2	0	0	0	0	0	0	0	0	0	0	2	0	0	0	0	0	0
y25(2,1)	2	25	2	2	2_25_2_2	4	3.3322	28	15.494	2.794	14.478	0	2	0	0	1	0	0	0	0	0	0	1	0	0	0	0	0	0	0	0	2	0	0	0	0	0	0	0	0	0	0	2	0	0	0	0	0	0
y25(2,1)	2	25	2	2	2_25_2_2	3	3.3673	29	19.558	3.556	13.97	0	2	0	0	1	0	0	0	0	0	0	1	0	0	0	0	0	0	0	0	2	0	0	0	0	0	0	0	0	0	0	2	0	0	0	0	0	0
y25(2,1)	2	25	2	3	2_25_2_3	7	3.2581	26	18.796	2.286	14.478	0	2	0	0	1	0	0	0	0	0	0	1	0	0	0	0	0	0	0	0	2	0	0	0	0	0	0	0	0	0	0	2	0	0	0	0	0	0
y25(2,1)	2	25	2	3	2_25_2_3	4	3.3673	29	17.018	2.032	13.97	0	2	0	0	1	0	0	0	0	0	0	1	0	0	0	0	0	0	0	0	2	0	0	0	0	0	0	0	0	0	0	2	0	0	0	0	0	0
y25(2,1)	2	25	2	3	2_25_2_3	2	3.4012	30	18.542	3.556	15.494	0	2	0	0	1	0	0	0	0	0	0	1	0	0	0	0	0	0	0	0	2	0	0	0	0	0	0	0	0	0	0	2	0	0	0	0	0	0
y25(2,1)	2	25	2	3	2_25_2_3	3	3.4012	30	14.224	3.302	13.462	0	2	0	0	1	0	0	0	0	0	0	1	0	0	0	0	0	0	0	0	2	0	0	0	0	0	0	0	0	0	0	2	0	0	0	0	0	0
y25(2,1)	2	25	2	3	2_25_2_3	7	3.55535	35	18.288	2.032	14.478	0	2	0	0	1	0	0	0	0	0	0	1	0	0	0	0	0	0	0	0	2	0	0	0	0	0	0	0	0	0	0	2	0	0	0	0	0	0
y25(2,1)	2	25	2	4	2_25_2_4	3	3.21888	25	19.558	2.54	15.24	0	2	0	0	1	0	0	0	0	0	0	1	0	0	0	0	0	0	0	0	2	0	0	0	0	0	0	0	0	0	0	2	0	0	0	0	0	0
y25(2,1)	2	25	2	4	2_25_2_4	2	3.2581	26	14.732	1.524	12.446	0	2	0	0	1	0	0	0	0	0	0	1	0	0	0	0	0	0	0	0	2	0	0	0	0	0	0	0	0	0	0	2	0	0	0	0	0	0
y25(2,1)	2	25	2	4	2_25_2_4	1	3.29584	27	20.828	2.032	14.224	0	2	0	0	1	0	0	0	0	0	0	1	0	0	0	0	0	0	0	0	2	0	0	0	0	0	0	0	0	0	0	2	0	0	0	0	0	0
y25(2,1)	2	25	2	4	2_25_2_4	5	3.3322	28	16.256	1.778	13.716	0	2	0	0	1	0	0	0	0	0	0	1	0	0	0	0	0	0	0	0	2	0	0	0	0	0	0	0	0	0	0	2	0	0	0	0	0	0
y25(2,1)	2	25	2	4	2_25_2_4	4	3.4012	30	17.526	3.048	14.224	0	2	0	0	1	0	0	0	0	0	0	1	0	0	0	0	0	0	0	0	2	0	0	0	0	0	0	0	0	0	0	2	0	0	0	0	0	0
y25(2,1)	2	25	2	5	2_25_2_5	1	3.43399	31	18.542	4.064	14.478	0	2	0	0	1	0	0	0	0	0	0	1	0	0	0	0	0	0	0	0	2	0	0	0	0	0	0	0	0	0	0	2	0	0	0	0	0	0
y25(2,1)	2	25	2	5	2_25_2_5	3	3.43399	31	18.034	3.302	14.224	0	2	0	0	1	0	0	0	0	0	0	1	0	0	0	0	0	0	0	0	2	0	0	0	0	0	0	0	0	0	0	2	0	0	0	0	0	0
y25(2,1)	2	25	2	5	2_25_2_5	4	3.55535	35	19.05	3.048	15.748	0	2	0	0	1	0	0	0	0	0	0	1	0	0	0	0	0	0	0	0	2	0	0	0	0	0	0	0	0	0	0	2	0	0	0	0	0	0
y25(2,1)	2	25	2	6	2_25_2_6	3	3.43399	31	18.288	2.032	14.224	0	2	0	0	1	0	0	0	0	0	0	1	0	0	0	0	0	0	0	0	2	0	0	0	0	0	0	0	0	0	0	2	0	0	0	0	0	0
y25(2,1)	2	25	2	6	2_25_2_6	1	3.55535	35	17.526	3.048	15.24	0	2	0	0	1	0	0	0	0	0	0	1	0	0	0	0	0	0	0	0	2	0	0	0	0	0	0	0	0	0	0	2	0	0	0	0	0	0
y25(2,1)	2	25	2	8	2_25_2_8	1	3.3322	28	19.812	2.54	15.24	0	2	0	0	1	0	0	0	0	0	0	1	0	0	0	0	0	0	0	0	2	0	0	0	0	0	0	0	0	0	0	2	0	0	0	0	0	0
y25(2,1)	2	25	2	8	2_25_2_8	2	3.52636	34	18.542	2.54	14.732	0	2	0	0	1	0	0	0	0	0	0	1	0	0	0	0	0	0	0	0	2	0	0	0	0	0	0	0	0	0	0	2	0	0	0	0	0	0
y25(2,1)	2	25	2	8	2_25_2_8	3	3.55535	35	16.51	3.556	15.494	0	2	0	0	1	0	0	0	0	0	0	1	0	0	0	0	0	0	0	0	2	0	0	0	0	0	0	0	0	0	0	2	0	0	0	0	0	0
y2(2)	2	25	3	2	2_25_3_2	7	3.29584	27	20.828	2.794	13.97	0	2	0	0	0	0	0	0	0	0	0	0	0	0	0	0	0	0	0	0	0	0	0	0	0	0	0	0	0	0	0	0	0	0	0	0	0	0
y2(2)	2	25	3	2	2_25_3_2	4	3.3322	28	21.844	1.778	14.224	0	2	0	0	0	0	0	0	0	0	0	0	0	0	0	0	0	0	0	0	0	0	0	0	0	0	0	0	0	0	0	0	0	0	0	0	0	0
y2(2)	2	25	3	2	2_25_3_2	6	3.3322	28	16.51	1.778	13.716	0	2	0	0	0	0	0	0	0	0	0	0	0	0	0	0	0	0	0	0	0	0	0	0	0	0	0	0	0	0	0	0	0	0	0	0	0	0
y2(2)	2	25	3	2	2_25_3_2	3	3.43399	31	22.86	3.048	15.748	0	2	0	0	0	0	0	0	0	0	0	0	0	0	0	0	0	0	0	0	0	0	0	0	0	0	0	0	0	0	0	0	0	0	0	0	0	0
y5(2)	2	25	7	1	2_25_7_1	1d	3.52636	34	17.018	1.524	12.954	0	0	0	0	2	0	0	0	0	0	0	0	0	0	0	0	0	0	0	0	0	0	0	0	0	0	0	0	0	0	0	0	0	0	0	0	0	0
y5(2)	2	25	7	2	2_25_7_2	3	3.49651	33	16.51	2.286	13.462	0	0	0	0	2	0	0	0	0	0	0	0	0	0	0	0	0	0	0	0	0	0	0	0	0	0	0	0	0	0	0	0	0	0	0	0	0	0
y0	2	25	9	3	2_25_9_3	1	3.3322	28	16.51	2.54	13.97	0	0	0	0	0	0	0	0	0	0	0	0	0	0	0	0	0	0	0	0	0	0	0	0	0	0	0	0	0	0	0	0	0	0	0	0	0	0
y0	2	25	9	3	2_25_9_3	3	3.49651	33	16.51	1.27	12.446	0	0	0	0	0	0	0	0	0	0	0	0	0	0	0	0	0	0	0	0	0	0	0	0	0	0	0	0	0	0	0	0	0	0	0	0	0	0
y0	2	25	9	3	2_25_9_3	2	3.52636	34	16.51	2.794	14.224	0	0	0	0	0	0	0	0	0	0	0	0	0	0	0	0	0	0	0	0	0	0	0	0	0	0	0	0	0	0	0	0	0	0	0	0	0	0
y0	2	25	9	4	2_25_9_4	1	3.3673	29	17.018	2.794	13.97	0	0	0	0	0	0	0	0	0	0	0	0	0	0	0	0	0	0	0	0	0	0	0	0	0	0	0	0	0	0	0	0	0	0	0	0	0	0
y0	2	25	9	4	2_25_9_4	4	3.4012	30	17.018	2.794	13.716	0	0	0	0	0	0	0	0	0	0	0	0	0	0	0	0	0	0	0	0	0	0	0	0	0	0	0	0	0	0	0	0	0	0	0	0	0	0
y0	2	25	9	4	2_25_9_4	2	3.43399	31	18.034	3.048	13.97	0	0	0	0	0	0	0	0	0	0	0	0	0	0	0	0	0	0	0	0	0	0	0	0	0	0	0	0	0	0	0	0	0	0	0	0	0	0
y0	2	25	9	4	2_25_9_4	3	3.55535	35	17.272	2.54	13.462	0	0	0	0	0	0	0	0	0	0	0	0	0	0	0	0	0	0	0	0	0	0	0	0	0	0	0	0	0	0	0	0	0	0	0	0	0	0
y27(2,2)	2	27	1	1	2_27_1_1	1	3.3673	29	16.51	2.54	13.716	0	2	0	0	0	0	2	0	0	0	0	0	0	0	0	0	0	0	0	0	0	4	0	0	0	0	0	0	0	0	0	0	0	0	0	0	0	0
y27(2,2)	2	27	1	1	2_27_1_1	4	3.3673	29	17.018	2.54	14.478	0	2	0	0	0	0	2	0	0	0	0	0	0	0	0	0	0	0	0	0	0	4	0	0	0	0	0	0	0	0	0	0	0	0	0	0	0	0
y27(2,2)	2	27	1	1	2_27_1_1	2	3.4012	30	19.558	4.064	15.748	0	2	0	0	0	0	2	0	0	0	0	0	0	0	0	0	0	0	0	0	0	4	0	0	0	0	0	0	0	0	0	0	0	0	0	0	0	0
y27(2,2)	2	27	1	1	2_27_1_1	3	3.49651	33	16.764	2.286	14.478	0	2	0	0	0	0	2	0	0	0	0	0	0	0	0	0	0	0	0	0	0	4	0	0	0	0	0	0	0	0	0	0	0	0	0	0	0	0
y27(2,2)	2	27	1	2	2_27_1_2	1	3.21888	25	15.24	2.032	13.208	0	2	0	0	0	0	2	0	0	0	0	0	0	0	0	0	0	0	0	0	0	4	0	0	0	0	0	0	0	0	0	0	0	0	0	0	0	0
y27(2,2)	2	27	1	2	2_27_1_2	2	3.29584	27	19.05	3.048	14.224	0	2	0	0	0	0	2	0	0	0	0	0	0	0	0	0	0	0	0	0	0	4	0	0	0	0	0	0	0	0	0	0	0	0	0	0	0	0
y27(2,2)	2	27	1	2	2_27_1_2	3	3.3673	29	19.05	3.302	14.732	0	2	0	0	0	0	2	0	0	0	0	0	0	0	0	0	0	0	0	0	0	4	0	0	0	0	0	0	0	0	0	0	0	0	0	0	0	0
y27(2,2)	2	27	1	2	2_27_1_2	4	3.3673	29	21.59	3.048	15.748	0	2	0	0	0	0	2	0	0	0	0	0	0	0	0	0	0	0	0	0	0	4	0	0	0	0	0	0	0	0	0	0	0	0	0	0	0	0
y27(2,2)	2	27	1	3	2_27_1_3	1	3.29584	27	19.812	1.778	14.224	0	2	0	0	0	0	2	0	0	0	0	0	0	0	0	0	0	0	0	0	0	4	0	0	0	0	0	0	0	0	0	0	0	0	0	0	0	0
y27(2,2)	2	27	1	3	2_27_1_3	4	3.3322	28	19.05	1.778	13.97	0	2	0	0	0	0	2	0	0	0	0	0	0	0	0	0	0	0	0	0	0	4	0	0	0	0	0	0	0	0	0	0	0	0	0	0	0	0
y27(2,2)	2	27	1	3	2_27_1_3	3	3.3673	29	19.558	2.54	14.478	0	2	0	0	0	0	2	0	0	0	0	0	0	0	0	0	0	0	0	0	0	4	0	0	0	0	0	0	0	0	0	0	0	0	0	0	0	0
y27(2,2)	2	27	1	3	2_27_1_3	2	3.4012	30	19.304	2.794	14.732	0	2	0	0	0	0	2	0	0	0	0	0	0	0	0	0	0	0	0	0	0	4	0	0	0	0	0	0	0	0	0	0	0	0	0	0	0	0
y27(2,2)	2	27	1	4	2_27_1_4	1	3.4012	30	21.844	4.318	14.986	0	2	0	0	0	0	2	0	0	0	0	0	0	0	0	0	0	0	0	0	0	4	0	0	0	0	0	0	0	0	0	0	0	0	0	0	0	0
y27(2,2)	2	27	1	4	2_27_1_4	3	3.4012	30	13.97	2.54	14.224	0	2	0	0	0	0	2	0	0	0	0	0	0	0	0	0	0	0	0	0	0	4	0	0	0	0	0	0	0	0	0	0	0	0	0	0	0	0
y27(2,2)	2	27	1	4	2_27_1_4	2	3.55535	35	16.51	3.048	13.462	0	2	0	0	0	0	2	0	0	0	0	0	0	0	0	0	0	0	0	0	0	4	0	0	0	0	0	0	0	0	0	0	0	0	0	0	0	0
y27(2,1)	2	27	2	2	2_27_2_2	1	3.4012	30	17.018	2.54	14.986	0	2	0	0	0	0	1	0	0	0	0	0	0	1	0	0	0	0	0	0	0	2	0	0	0	0	0	0	0	0	0	0	2	0	0	0	0	0
y27(2,1)	2	27	2	2	2_27_2_2	5	3.4012	30	17.272	3.048	14.224	0	2	0	0	0	0	1	0	0	0	0	0	0	1	0	0	0	0	0	0	0	2	0	0	0	0	0	0	0	0	0	0	2	0	0	0	0	0
y27(2,1)	2	27	2	2	2_27_2_2	2	3.49651	33	16.764	2.794	13.716	0	2	0	0	0	0	1	0	0	0	0	0	0	1	0	0	0	0	0	0	0	2	0	0	0	0	0	0	0	0	0	0	2	0	0	0	0	0
y27(2,1)	2	27	2	2	2_27_2_2	4	3.55535	35	13.716	3.81	11.938	0	2	0	0	0	0	1	0	0	0	0	0	0	1	0	0	0	0	0	0	0	2	0	0	0	0	0	0	0	0	0	0	2	0	0	0	0	0
y27(2,1)	2	27	2	3	2_27_2_3	1	3.3673	29	16.764	2.54	12.192	0	2	0	0	0	0	1	0	0	0	0	0	0	1	0	0	0	0	0	0	0	2	0	0	0	0	0	0	0	0	0	0	2	0	0	0	0	0
y27(2,1)	2	27	2	3	2_27_2_3	1	3.3673	29	17.018	3.048	14.224	0	2	0	0	0	0	1	0	0	0	0	0	0	1	0	0	0	0	0	0	0	2	0	0	0	0	0	0	0	0	0	0	2	0	0	0	0	0
y27(2,1)	2	27	2	3	2_27_2_3	2	3.3673	29	17.78	2.794	13.97	0	2	0	0	0	0	1	0	0	0	0	0	0	1	0	0	0	0	0	0	0	2	0	0	0	0	0	0	0	0	0	0	2	0	0	0	0	0
y27(2,1)	2	27	2	3	2_27_2_3	3	3.4012	30	19.812	3.302	14.478	0	2	0	0	0	0	1	0	0	0	0	0	0	1	0	0	0	0	0	0	0	2	0	0	0	0	0	0	0	0	0	0	2	0	0	0	0	0
y27(2,1)	2	27	2	4	2_27_2_4	5	3.29584	27	17.272	1.778	11.938	0	2	0	0	0	0	1	0	0	0	0	0	0	1	0	0	0	0	0	0	0	2	0	0	0	0	0	0	0	0	0	0	2	0	0	0	0	0
y27(2,1)	2	27	2	4	2_27_2_4	3	3.3673	29	16.002	3.048	15.494	0	2	0	0	0	0	1	0	0	0	0	0	0	1	0	0	0	0	0	0	0	2	0	0	0	0	0	0	0	0	0	0	2	0	0	0	0	0
y27(2,1)	2	27	2	4	2_27_2_4	2	3.43399	31	13.462	1.016	10.668	0	2	0	0	0	0	1	0	0	0	0	0	0	1	0	0	0	0	0	0	0	2	0	0	0	0	0	0	0	0	0	0	2	0	0	0	0	0
y27(2,1)	2	27	2	4	2_27_2_4	4	3.46574	32	19.558	2.54	14.732	0	2	0	0	0	0	1	0	0	0	0	0	0	1	0	0	0	0	0	0	0	2	0	0	0	0	0	0	0	0	0	0	2	0	0	0	0	0
y27(2,1)	2	27	2	5	2_27_2_5	2	3.29584	27	18.542	1.778	13.716	0	2	0	0	0	0	1	0	0	0	0	0	0	1	0	0	0	0	0	0	0	2	0	0	0	0	0	0	0	0	0	0	2	0	0	0	0	0
y27(2,1)	2	27	2	5	2_27_2_5	1	3.55535	35	14.986	2.794	13.97	0	2	0	0	0	0	1	0	0	0	0	0	0	1	0	0	0	0	0	0	0	2	0	0	0	0	0	0	0	0	0	0	2	0	0	0	0	0
y27(2,1)	2	27	2	7	2_27_2_7	3	3.2581	26	18.796	2.794	14.478	0	2	0	0	0	0	1	0	0	0	0	0	0	1	0	0	0	0	0	0	0	2	0	0	0	0	0	0	0	0	0	0	2	0	0	0	0	0
y27(2,1)	2	27	2	7	2_27_2_7	2	3.3673	29	14.478	2.286	13.208	0	2	0	0	0	0	1	0	0	0	0	0	0	1	0	0	0	0	0	0	0	2	0	0	0	0	0	0	0	0	0	0	2	0	0	0	0	0
y27(2,1)	2	27	2	7	2_27_2_7	4	3.43399	31	19.304	3.048	14.224	0	2	0	0	0	0	1	0	0	0	0	0	0	1	0	0	0	0	0	0	0	2	0	0	0	0	0	0	0	0	0	0	2	0	0	0	0	0
y27(2,1)	2	27	2	7	2_27_2_7	1	3.58352	36	22.606	2.286	17.018	0	2	0	0	0	0	1	0	0	0	0	0	0	1	0	0	0	0	0	0	0	2	0	0	0	0	0	0	0	0	0	0	2	0	0	0	0	0
y27(2,1)	2	27	2	8	2_27_2_8	3	3.2581	26	17.272	2.032	13.462	0	2	0	0	0	0	1	0	0	0	0	0	0	1	0	0	0	0	0	0	0	2	0	0	0	0	0	0	0	0	0	0	2	0	0	0	0	0
y27(2,1)	2	27	2	8	2_27_2_8	4	3.29584	27	19.812	2.794	14.986	0	2	0	0	0	0	1	0	0	0	0	0	0	1	0	0	0	0	0	0	0	2	0	0	0	0	0	0	0	0	0	0	2	0	0	0	0	0
y27(2,1)	2	27	2	8	2_27_2_8	2	3.3322	28	14.478	2.286	13.462	0	2	0	0	0	0	1	0	0	0	0	0	0	1	0	0	0	0	0	0	0	2	0	0	0	0	0	0	0	0	0	0	2	0	0	0	0	0
y27(2,1)	2	27	2	8	2_27_2_8	1	3.49651	33	19.05	2.794	14.986	0	2	0	0	0	0	1	0	0	0	0	0	0	1	0	0	0	0	0	0	0	2	0	0	0	0	0	0	0	0	0	0	2	0	0	0	0	0
y2(2)	2	27	3	3	2_27_3_3	4	3.2581	26	17.78	2.032	14.732	0	2	0	0	0	0	0	0	0	0	0	0	0	0	0	0	0	0	0	0	0	0	0	0	0	0	0	0	0	0	0	0	0	0	0	0	0	0
y2(2)	2	27	3	3	2_27_3_3	1	3.29584	27	17.526	3.556	14.732	0	2	0	0	0	0	0	0	0	0	0	0	0	0	0	0	0	0	0	0	0	0	0	0	0	0	0	0	0	0	0	0	0	0	0	0	0	0
y2(2)	2	27	3	3	2_27_3_3	2	3.29584	27	19.812	3.81	15.494	0	2	0	0	0	0	0	0	0	0	0	0	0	0	0	0	0	0	0	0	0	0	0	0	0	0	0	0	0	0	0	0	0	0	0	0	0	0
y2(2)	2	27	3	3	2_27_3_3	3	3.29584	27	18.796	3.302	15.24	0	2	0	0	0	0	0	0	0	0	0	0	0	0	0	0	0	0	0	0	0	0	0	0	0	0	0	0	0	0	0	0	0	0	0	0	0	0
y2(2)	2	27	3	5	2_27_3_5	1d	3.3322	28	19.304	3.048	14.478	0	2	0	0	0	0	0	0	0	0	0	0	0	0	0	0	0	0	0	0	0	0	0	0	0	0	0	0	0	0	0	0	0	0	0	0	0	0
y2(2)	2	27	3	5	2_27_3_5	2	3.4012	30	20.32	3.556	14.732	0	2	0	0	0	0	0	0	0	0	0	0	0	0	0	0	0	0	0	0	0	0	0	0	0	0	0	0	0	0	0	0	0	0	0	0	0	0
y2(2)	2	27	3	5	2_27_3_5	3	3.4012	30	19.812	2.54	15.24	0	2	0	0	0	0	0	0	0	0	0	0	0	0	0	0	0	0	0	0	0	0	0	0	0	0	0	0	0	0	0	0	0	0	0	0	0	0
y2(2)	2	27	3	5	2_27_3_5	4	3.43399	31	21.082	3.302	15.24	0	2	0	0	0	0	0	0	0	0	0	0	0	0	0	0	0	0	0	0	0	0	0	0	0	0	0	0	0	0	0	0	0	0	0	0	0	0
y7(2)	2	27	7	1	2_27_7_1	3	3.2581	26	19.05	1.778	13.716	0	0	0	0	0	0	2	0	0	0	0	0	0	0	0	0	0	0	0	0	0	0	0	0	0	0	0	0	0	0	0	0	0	0	0	0	0	0
y7(2)	2	27	7	1	2_27_7_1	2	3.3322	28	12.446	1.778	11.43	0	0	0	0	0	0	2	0	0	0	0	0	0	0	0	0	0	0	0	0	0	0	0	0	0	0	0	0	0	0	0	0	0	0	0	0	0	0
y7(2)	2	27	7	1	2_27_7_1	4	3.3322	28	17.272	3.048	14.224	0	0	0	0	0	0	2	0	0	0	0	0	0	0	0	0	0	0	0	0	0	0	0	0	0	0	0	0	0	0	0	0	0	0	0	0	0	0
y7(2)	2	27	7	1	2_27_7_1	1	3.4012	30	17.018	2.286	14.224	0	0	0	0	0	0	2	0	0	0	0	0	0	0	0	0	0	0	0	0	0	0	0	0	0	0	0	0	0	0	0	0	0	0	0	0	0	0
y7(2)	2	27	7	2	2_27_7_2	3	3.29584	27	16.51	1.524	12.954	0	0	0	0	0	0	2	0	0	0	0	0	0	0	0	0	0	0	0	0	0	0	0	0	0	0	0	0	0	0	0	0	0	0	0	0	0	0
y7(2)	2	27	7	2	2_27_7_2	4	3.3673	29	19.304	3.556	14.732	0	0	0	0	0	0	2	0	0	0	0	0	0	0	0	0	0	0	0	0	0	0	0	0	0	0	0	0	0	0	0	0	0	0	0	0	0	0
y7(2)	2	27	7	2	2_27_7_2	1d	3.49651	33	18.796	2.032	13.97	0	0	0	0	0	0	2	0	0	0	0	0	0	0	0	0	0	0	0	0	0	0	0	0	0	0	0	0	0	0	0	0	0	0	0	0	0	0
y7(1)	2	27	8	1	2_27_8_1	1	3.2581	26	19.558	2.286	13.97	0	0	0	0	0	0	1	0	0	0	0	0	0	1	0	0	0	0	0	0	0	0	0	0	0	0	0	0	0	0	0	0	0	0	0	0	0	0
y7(1)	2	27	8	1	2_27_8_1	4	3.3322	28	17.018	2.54	13.97	0	0	0	0	0	0	1	0	0	0	0	0	0	1	0	0	0	0	0	0	0	0	0	0	0	0	0	0	0	0	0	0	0	0	0	0	0	0
y7(1)	2	27	8	1	2_27_8_1	2	3.3673	29	18.542	3.048	14.732	0	0	0	0	0	0	1	0	0	0	0	0	0	1	0	0	0	0	0	0	0	0	0	0	0	0	0	0	0	0	0	0	0	0	0	0	0	0
y7(1)	2	27	8	2	2_27_8_2	2	3.4012	30	19.812	3.048	15.494	0	0	0	0	0	0	1	0	0	0	0	0	0	1	0	0	0	0	0	0	0	0	0	0	0	0	0	0	0	0	0	0	0	0	0	0	0	0
y7(1)	2	27	8	2	2_27_8_2	3	3.4012	30	18.034	2.032	14.224	0	0	0	0	0	0	1	0	0	0	0	0	0	1	0	0	0	0	0	0	0	0	0	0	0	0	0	0	0	0	0	0	0	0	0	0	0	0
y7(1)	2	27	8	2	2_27_8_2	4	3.43399	31	19.558	3.048	14.986	0	0	0	0	0	0	1	0	0	0	0	0	0	1	0	0	0	0	0	0	0	0	0	0	0	0	0	0	0	0	0	0	0	0	0	0	0	0
y7(1)	2	27	8	2	2_27_8_2	1c	3.46574	32	19.304	2.032	14.224	0	0	0	0	0	0	1	0	0	0	0	0	0	1	0	0	0	0	0	0	0	0	0	0	0	0	0	0	0	0	0	0	0	0	0	0	0	0
y7(1)	2	27	8	3	2_27_8_3	3	3.3322	28	18.542	2.286	13.716	0	0	0	0	0	0	1	0	0	0	0	0	0	1	0	0	0	0	0	0	0	0	0	0	0	0	0	0	0	0	0	0	0	0	0	0	0	0
y7(1)	2	27	8	3	2_27_8_3	2	3.4012	30	19.304	2.794	14.224	0	0	0	0	0	0	1	0	0	0	0	0	0	1	0	0	0	0	0	0	0	0	0	0	0	0	0	0	0	0	0	0	0	0	0	0	0	0
y7(1)	2	27	8	3	2_27_8_3	1	3.63759	38	18.796	2.54	14.986	0	0	0	0	0	0	1	0	0	0	0	0	0	1	0	0	0	0	0	0	0	0	0	0	0	0	0	0	0	0	0	0	0	0	0	0	0	0
y7(1)	2	27	8	4	2_27_8_4	1	3.2581	26	19.304	2.54	14.478	0	0	0	0	0	0	1	0	0	0	0	0	0	1	0	0	0	0	0	0	0	0	0	0	0	0	0	0	0	0	0	0	0	0	0	0	0	0
y7(1)	2	27	8	4	2_27_8_4	3	3.3322	28	16.764	3.556	15.24	0	0	0	0	0	0	1	0	0	0	0	0	0	1	0	0	0	0	0	0	0	0	0	0	0	0	0	0	0	0	0	0	0	0	0	0	0	0
y7(1)	2	27	8	4	2_27_8_4	2	3.43399	31	16.51	2.286	13.716	0	0	0	0	0	0	1	0	0	0	0	0	0	1	0	0	0	0	0	0	0	0	0	0	0	0	0	0	0	0	0	0	0	0	0	0	0	0
y7(1)	2	27	8	8	2_27_8_8	2	3.3673	29	19.558	3.556	14.986	0	0	0	0	0	0	1	0	0	0	0	0	0	1	0	0	0	0	0	0	0	0	0	0	0	0	0	0	0	0	0	0	0	0	0	0	0	0
y7(1)	2	27	8	8	2_27_8_8	1	3.43399	31	18.796	1.778	13.716	0	0	0	0	0	0	1	0	0	0	0	0	0	1	0	0	0	0	0	0	0	0	0	0	0	0	0	0	0	0	0	0	0	0	0	0	0	0
y7(1)	2	27	8	8	2_27_8_8	4	3.55535	35	19.05	2.286	14.478	0	0	0	0	0	0	1	0	0	0	0	0	0	1	0	0	0	0	0	0	0	0	0	0	0	0	0	0	0	0	0	0	0	0	0	0	0	0
y7(1)	2	27	8	8	2_27_8_8	3	3.66356	39	8.89	1.016	11.176	0	0	0	0	0	0	1	0	0	0	0	0	0	1	0	0	0	0	0	0	0	0	0	0	0	0	0	0	0	0	0	0	0	0	0	0	0	0
y0	2	27	9	1	2_27_9_1	2	3.3322	28	17.018	2.286	14.224	0	0	0	0	0	0	0	0	0	0	0	0	0	0	0	0	0	0	0	0	0	0	0	0	0	0	0	0	0	0	0	0	0	0	0	0	0	0
y0	2	27	9	1	2_27_9_1	4	3.3322	28	17.526	2.286	14.732	0	0	0	0	0	0	0	0	0	0	0	0	0	0	0	0	0	0	0	0	0	0	0	0	0	0	0	0	0	0	0	0	0	0	0	0	0	0
y0	2	27	9	1	2_27_9_1	1	3.4012	30	19.558	2.54	15.24	0	0	0	0	0	0	0	0	0	0	0	0	0	0	0	0	0	0	0	0	0	0	0	0	0	0	0	0	0	0	0	0	0	0	0	0	0	0
y0	2	27	9	1	2_27_9_1	3	3.4012	30	16.764	2.54	14.224	0	0	0	0	0	0	0	0	0	0	0	0	0	0	0	0	0	0	0	0	0	0	0	0	0	0	0	0	0	0	0	0	0	0	0	0	0	0
y0	2	27	9	3	2_27_9_3	2	3.3322	28	13.97	2.032	13.208	0	0	0	0	0	0	0	0	0	0	0	0	0	0	0	0	0	0	0	0	0	0	0	0	0	0	0	0	0	0	0	0	0	0	0	0	0	0
y0	2	27	9	3	2_27_9_3	1	3.3673	29	19.812	3.048	15.24	0	0	0	0	0	0	0	0	0	0	0	0	0	0	0	0	0	0	0	0	0	0	0	0	0	0	0	0	0	0	0	0	0	0	0	0	0	0
y0	2	27	9	3	2_27_9_3	3	3.46574	32	14.986	1.524	12.954	0	0	0	0	0	0	0	0	0	0	0	0	0	0	0	0	0	0	0	0	0	0	0	0	0	0	0	0	0	0	0	0	0	0	0	0	0	0
y0	2	27	9	3	2_27_9_3	4	3.46574	32	11.684	1.524	10.414	0	0	0	0	0	0	0	0	0	0	0	0	0	0	0	0	0	0	0	0	0	0	0	0	0	0	0	0	0	0	0	0	0	0	0	0	0	0
y35(2,2)	2	35	1	4	2_35_1_4	8	3.3673	29	12.446	2.54	12.954	0	0	2	0	2	0	0	0	0	0	0	0	0	0	0	0	0	0	0	0	0	0	4	0	0	0	0	0	0	0	0	0	0	0	0	0	0	0
y35(2,2)	2	35	1	4	2_35_1_4	7	3.4012	30	17.018	2.54	14.224	0	0	2	0	2	0	0	0	0	0	0	0	0	0	0	0	0	0	0	0	0	0	4	0	0	0	0	0	0	0	0	0	0	0	0	0	0	0
y35(2,2)	2	35	1	4	2_35_1_4	1	3.43399	31	15.24	2.286	12.954	0	0	2	0	2	0	0	0	0	0	0	0	0	0	0	0	0	0	0	0	0	0	4	0	0	0	0	0	0	0	0	0	0	0	0	0	0	0
y35(2,2)	2	35	1	4	2_35_1_4	2	3.43399	31	13.716	2.286	12.954	0	0	2	0	2	0	0	0	0	0	0	0	0	0	0	0	0	0	0	0	0	0	4	0	0	0	0	0	0	0	0	0	0	0	0	0	0	0
y35(2,2)	2	35	1	4	2_35_1_4	1d	3.43399	31	14.478	2.286	12.192	0	0	2	0	2	0	0	0	0	0	0	0	0	0	0	0	0	0	0	0	0	0	4	0	0	0	0	0	0	0	0	0	0	0	0	0	0	0
y35(2,2)	2	35	1	4	2_35_1_4	4	3.46574	32	17.78	2.54	14.732	0	0	2	0	2	0	0	0	0	0	0	0	0	0	0	0	0	0	0	0	0	0	4	0	0	0	0	0	0	0	0	0	0	0	0	0	0	0
y35(2,2)	2	35	1	4	2_35_1_4	3	3.73767	42	12.954	1.524	13.716	0	0	2	0	2	0	0	0	0	0	0	0	0	0	0	0	0	0	0	0	0	0	4	0	0	0	0	0	0	0	0	0	0	0	0	0	0	0
y35(2,2)	2	35	1	5	2_35_1_5	4	3.4012	30	14.224	2.286	12.954	0	0	2	0	2	0	0	0	0	0	0	0	0	0	0	0	0	0	0	0	0	0	4	0	0	0	0	0	0	0	0	0	0	0	0	0	0	0
y35(2,2)	2	35	1	5	2_35_1_5	2	3.55535	35	15.494	2.54	13.716	0	0	2	0	2	0	0	0	0	0	0	0	0	0	0	0	0	0	0	0	0	0	4	0	0	0	0	0	0	0	0	0	0	0	0	0	0	0
y35(2,2)	2	35	1	9	2_35_1_9	1	3.21888	25	15.748	2.032	13.716	0	0	2	0	2	0	0	0	0	0	0	0	0	0	0	0	0	0	0	0	0	0	4	0	0	0	0	0	0	0	0	0	0	0	0	0	0	0
y35(2,2)	2	35	1	9	2_35_1_9	3	3.3322	28	14.732	2.286	11.43	0	0	2	0	2	0	0	0	0	0	0	0	0	0	0	0	0	0	0	0	0	0	4	0	0	0	0	0	0	0	0	0	0	0	0	0	0	0
y35(2,2)	2	35	1	9	2_35_1_9	4	3.3322	28	16.002	2.54	13.97	0	0	2	0	2	0	0	0	0	0	0	0	0	0	0	0	0	0	0	0	0	0	4	0	0	0	0	0	0	0	0	0	0	0	0	0	0	0
y35(2,2)	2	35	1	9	2_35_1_9	2	3.4012	30	16.256	2.794	13.716	0	0	2	0	2	0	0	0	0	0	0	0	0	0	0	0	0	0	0	0	0	0	4	0	0	0	0	0	0	0	0	0	0	0	0	0	0	0
y35(2,1)	2	35	2	1	2_35_2_1	1	3.2581	26	18.796	3.048	14.478	0	0	2	0	1	0	0	0	0	0	0	1	0	0	0	0	0	0	0	0	0	0	2	0	0	0	0	0	0	0	0	0	0	2	0	0	0	0
y35(2,1)	2	35	2	1	2_35_2_1	3	3.3673	29	11.938	0.762	10.922	0	0	2	0	1	0	0	0	0	0	0	1	0	0	0	0	0	0	0	0	0	0	2	0	0	0	0	0	0	0	0	0	0	2	0	0	0	0
y35(2,1)	2	35	2	1	2_35_2_1	2	3.4012	30	14.478	1.524	11.684	0	0	2	0	1	0	0	0	0	0	0	1	0	0	0	0	0	0	0	0	0	0	2	0	0	0	0	0	0	0	0	0	0	2	0	0	0	0
y35(2,1)	2	35	2	1	2_35_2_1	4	3.46574	32	14.732	1.524	12.954	0	0	2	0	1	0	0	0	0	0	0	1	0	0	0	0	0	0	0	0	0	0	2	0	0	0	0	0	0	0	0	0	0	2	0	0	0	0
y35(2,1)	2	35	2	3	2_35_2_3	1	3.2581	26	16.51	1.778	13.462	0	0	2	0	1	0	0	0	0	0	0	1	0	0	0	0	0	0	0	0	0	0	2	0	0	0	0	0	0	0	0	0	0	2	0	0	0	0
y35(2,1)	2	35	2	3	2_35_2_3	6	3.29584	27	20.828	2.286	14.732	0	0	2	0	1	0	0	0	0	0	0	1	0	0	0	0	0	0	0	0	0	0	2	0	0	0	0	0	0	0	0	0	0	2	0	0	0	0
y35(2,1)	2	35	2	3	2_35_2_3	8	3.29584	27	18.542	1.524	13.208	0	0	2	0	1	0	0	0	0	0	0	1	0	0	0	0	0	0	0	0	0	0	2	0	0	0	0	0	0	0	0	0	0	2	0	0	0	0
y35(2,1)	2	35	2	3	2_35_2_3	1b	3.46574	32	19.558	2.032	14.224	0	0	2	0	1	0	0	0	0	0	0	1	0	0	0	0	0	0	0	0	0	0	2	0	0	0	0	0	0	0	0	0	0	2	0	0	0	0
y35(2,1)	2	35	2	3	2_35_2_3	2	3.58352	36	17.526	2.032	14.224	0	0	2	0	1	0	0	0	0	0	0	1	0	0	0	0	0	0	0	0	0	0	2	0	0	0	0	0	0	0	0	0	0	2	0	0	0	0
y3(2)	2	35	3	1	2_35_3_1	4	3.21888	25	16.764	2.794	13.97	0	0	2	0	0	0	0	0	0	0	0	0	0	0	0	0	0	0	0	0	0	0	0	0	0	0	0	0	0	0	0	0	0	0	0	0	0	0
y3(2)	2	35	3	1	2_35_3_1	1	3.4012	30	19.304	3.048	13.462	0	0	2	0	0	0	0	0	0	0	0	0	0	0	0	0	0	0	0	0	0	0	0	0	0	0	0	0	0	0	0	0	0	0	0	0	0	0
y3(2)	2	35	3	1	2_35_3_1	2	3.46574	32	16.764	3.81	14.478	0	0	2	0	0	0	0	0	0	0	0	0	0	0	0	0	0	0	0	0	0	0	0	0	0	0	0	0	0	0	0	0	0	0	0	0	0	0
y3(2)	2	35	3	3	2_35_3_3	4	3.29584	27	17.018	2.794	13.716	0	0	2	0	0	0	0	0	0	0	0	0	0	0	0	0	0	0	0	0	0	0	0	0	0	0	0	0	0	0	0	0	0	0	0	0	0	0
y3(2)	2	35	3	3	2_35_3_3	3	3.3673	29	14.478	2.286	12.192	0	0	2	0	0	0	0	0	0	0	0	0	0	0	0	0	0	0	0	0	0	0	0	0	0	0	0	0	0	0	0	0	0	0	0	0	0	0
y3(2)	2	35	3	3	2_35_3_3	2	3.49651	33	17.526	2.286	13.208	0	0	2	0	0	0	0	0	0	0	0	0	0	0	0	0	0	0	0	0	0	0	0	0	0	0	0	0	0	0	0	0	0	0	0	0	0	0
y35(1,1)	2	35	5	1	2_35_5_1	4	3.2581	26	20.574	2.794	14.732	0	0	1	0	1	0	0	0	0	1	0	1	0	0	0	0	0	0	0	0	0	0	1	0	0	0	0	0	0	0	0	0	0	1	0	0	0	0
y35(1,1)	2	35	5	1	2_35_5_1	3	3.4012	30	16.764	2.286	13.462	0	0	1	0	1	0	0	0	0	1	0	1	0	0	0	0	0	0	0	0	0	0	1	0	0	0	0	0	0	0	0	0	0	1	0	0	0	0
y35(1,1)	2	35	5	1	2_35_5_1	1	3.43399	31	17.78	2.54	14.732	0	0	1	0	1	0	0	0	0	1	0	1	0	0	0	0	0	0	0	0	0	0	1	0	0	0	0	0	0	0	0	0	0	1	0	0	0	0
y35(1,1)	2	35	5	1	2_35_5_1	2	3.46574	32	17.526	1.778	13.462	0	0	1	0	1	0	0	0	0	1	0	1	0	0	0	0	0	0	0	0	0	0	1	0	0	0	0	0	0	0	0	0	0	1	0	0	0	0
y35(1,1)	2	35	5	6	2_35_5_6	3	3.29584	27	18.288	2.286	13.462	0	0	1	0	1	0	0	0	0	1	0	1	0	0	0	0	0	0	0	0	0	0	1	0	0	0	0	0	0	0	0	0	0	1	0	0	0	0
y35(1,1)	2	35	5	6	2_35_5_6	4	3.3673	29	19.304	2.032	13.462	0	0	1	0	1	0	0	0	0	1	0	1	0	0	0	0	0	0	0	0	0	0	1	0	0	0	0	0	0	0	0	0	0	1	0	0	0	0
y35(1,1)	2	35	5	6	2_35_5_6	1	3.4012	30	16.51	4.064	13.462	0	0	1	0	1	0	0	0	0	1	0	1	0	0	0	0	0	0	0	0	0	0	1	0	0	0	0	0	0	0	0	0	0	1	0	0	0	0
y5(2)	2	35	7	1	2_35_7_1	4	3.29584	27	14.732	2.032	14.224	0	0	0	0	2	0	0	0	0	0	0	0	0	0	0	0	0	0	0	0	0	0	0	0	0	0	0	0	0	0	0	0	0	0	0	0	0	0
y5(2)	2	35	7	1	2_35_7_1	1	3.3322	28	11.176	2.032	11.938	0	0	0	0	2	0	0	0	0	0	0	0	0	0	0	0	0	0	0	0	0	0	0	0	0	0	0	0	0	0	0	0	0	0	0	0	0	0
y5(2)	2	35	7	1	2_35_7_1	2	3.46574	32	17.272	2.286	13.97	0	0	0	0	2	0	0	0	0	0	0	0	0	0	0	0	0	0	0	0	0	0	0	0	0	0	0	0	0	0	0	0	0	0	0	0	0	0
y5(2)	2	35	7	1	2_35_7_1	3	3.66356	39	17.018	2.794	15.24	0	0	0	0	2	0	0	0	0	0	0	0	0	0	0	0	0	0	0	0	0	0	0	0	0	0	0	0	0	0	0	0	0	0	0	0	0	0
y5(2)	2	35	7	5	2_35_7_5	4	3.3673	29	15.24	3.048	13.716	0	0	0	0	2	0	0	0	0	0	0	0	0	0	0	0	0	0	0	0	0	0	0	0	0	0	0	0	0	0	0	0	0	0	0	0	0	0
y5(2)	2	35	7	5	2_35_7_5	2	3.46574	32	16.764	2.794	13.462	0	0	0	0	2	0	0	0	0	0	0	0	0	0	0	0	0	0	0	0	0	0	0	0	0	0	0	0	0	0	0	0	0	0	0	0	0	0
y5(2)	2	35	7	5	2_35_7_5	3	3.55535	35	17.78	2.794	14.224	0	0	0	0	2	0	0	0	0	0	0	0	0	0	0	0	0	0	0	0	0	0	0	0	0	0	0	0	0	0	0	0	0	0	0	0	0	0
y0	2	35	9	2	2_35_9_2	4	3.43399	31	18.288	3.048	13.97	0	0	0	0	0	0	0	0	0	0	0	0	0	0	0	0	0	0	0	0	0	0	0	0	0	0	0	0	0	0	0	0	0	0	0	0	0	0
y0	2	35	9	2	2_35_9_2	3	3.46574	32	15.24	2.032	13.208	0	0	0	0	0	0	0	0	0	0	0	0	0	0	0	0	0	0	0	0	0	0	0	0	0	0	0	0	0	0	0	0	0	0	0	0	0	0
y0	2	35	9	5	2_35_9_5	2	3.3673	29	16.002	1.524	11.938	0	0	0	0	0	0	0	0	0	0	0	0	0	0	0	0	0	0	0	0	0	0	0	0	0	0	0	0	0	0	0	0	0	0	0	0	0	0
y0	2	35	9	5	2_35_9_5	4	3.4012	30	19.05	1.524	13.97	0	0	0	0	0	0	0	0	0	0	0	0	0	0	0	0	0	0	0	0	0	0	0	0	0	0	0	0	0	0	0	0	0	0	0	0	0	0
y0	2	35	9	5	2_35_9_5	1	3.46574	32	17.272	2.286	12.954	0	0	0	0	0	0	0	0	0	0	0	0	0	0	0	0	0	0	0	0	0	0	0	0	0	0	0	0	0	0	0	0	0	0	0	0	0	0
y0	2	35	9	5	2_35_9_5	3	3.46574	32	16.764	1.016	11.684	0	0	0	0	0	0	0	0	0	0	0	0	0	0	0	0	0	0	0	0	0	0	0	0	0	0	0	0	0	0	0	0	0	0	0	0	0	0
y36(2,2)	2	36	1	1	2_36_1_1	2	3.3322	28	18.796	2.54	15.24	0	0	2	0	0	2	0	0	0	0	0	0	0	0	0	0	0	0	0	0	0	0	0	4	0	0	0	0	0	0	0	0	0	0	0	0	0	0
y36(2,2)	2	36	1	1	2_36_1_1	4	3.43399	31	16.256	2.794	14.224	0	0	2	0	0	2	0	0	0	0	0	0	0	0	0	0	0	0	0	0	0	0	0	4	0	0	0	0	0	0	0	0	0	0	0	0	0	0
y36(2,2)	2	36	1	1	2_36_1_1	1d	3.43399	31	14.732	2.286	12.954	0	0	2	0	0	2	0	0	0	0	0	0	0	0	0	0	0	0	0	0	0	0	0	4	0	0	0	0	0	0	0	0	0	0	0	0	0	0
y36(2,2)	2	36	1	2	2_36_1_2	1	3.43399	31	17.526	2.54	14.732	0	0	2	0	0	2	0	0	0	0	0	0	0	0	0	0	0	0	0	0	0	0	0	4	0	0	0	0	0	0	0	0	0	0	0	0	0	0
y36(2,2)	2	36	1	2	2_36_1_2	6	3.55535	35	16.764	1.27	13.97	0	0	2	0	0	2	0	0	0	0	0	0	0	0	0	0	0	0	0	0	0	0	0	4	0	0	0	0	0	0	0	0	0	0	0	0	0	0
y36(2,2)	2	36	1	2	2_36_1_2	3	3.71357	41	18.034	1.778	14.224	0	0	2	0	0	2	0	0	0	0	0	0	0	0	0	0	0	0	0	0	0	0	0	4	0	0	0	0	0	0	0	0	0	0	0	0	0	0
y36(2,2)	2	36	1	4	2_36_1_4	7	3.3322	28	14.986	2.286	12.954	0	0	2	0	0	2	0	0	0	0	0	0	0	0	0	0	0	0	0	0	0	0	0	4	0	0	0	0	0	0	0	0	0	0	0	0	0	0
y36(2,2)	2	36	1	4	2_36_1_4	3	3.3673	29	20.828	2.54	13.716	0	0	2	0	0	2	0	0	0	0	0	0	0	0	0	0	0	0	0	0	0	0	0	4	0	0	0	0	0	0	0	0	0	0	0	0	0	0
y36(2,2)	2	36	1	4	2_36_1_4	2	3.43399	31	19.304	2.54	12.954	0	0	2	0	0	2	0	0	0	0	0	0	0	0	0	0	0	0	0	0	0	0	0	4	0	0	0	0	0	0	0	0	0	0	0	0	0	0
y36(2,2)	2	36	1	4	2_36_1_4	8	3.43399	31	19.304	2.794	12.954	0	0	2	0	0	2	0	0	0	0	0	0	0	0	0	0	0	0	0	0	0	0	0	4	0	0	0	0	0	0	0	0	0	0	0	0	0	0
y36(2,2)	2	36	1	4	2_36_1_4	6	3.46574	32	15.748	3.048	13.462	0	0	2	0	0	2	0	0	0	0	0	0	0	0	0	0	0	0	0	0	0	0	0	4	0	0	0	0	0	0	0	0	0	0	0	0	0	0
y36(2,1)	2	36	2	1	2_36_2_1	4	3.3673	29	14.986	1.524	11.938	0	0	2	0	0	1	0	0	0	0	0	0	1	0	0	0	0	0	0	0	0	0	0	2	0	0	0	0	0	0	0	0	0	0	2	0	0	0
y36(2,1)	2	36	2	1	2_36_2_1	1	3.4012	30	20.574	3.048	14.478	0	0	2	0	0	1	0	0	0	0	0	0	1	0	0	0	0	0	0	0	0	0	0	2	0	0	0	0	0	0	0	0	0	0	2	0	0	0
y36(2,1)	2	36	2	1	2_36_2_1	2	3.43399	31	18.542	3.81	13.716	0	0	2	0	0	1	0	0	0	0	0	0	1	0	0	0	0	0	0	0	0	0	0	2	0	0	0	0	0	0	0	0	0	0	2	0	0	0
y36(2,1)	2	36	2	1	2_36_2_1	5	3.49651	33	17.78	1.778	13.208	0	0	2	0	0	1	0	0	0	0	0	0	1	0	0	0	0	0	0	0	0	0	0	2	0	0	0	0	0	0	0	0	0	0	2	0	0	0
y36(2,1)	2	36	2	1	2_36_2_1	6	3.7612	43	14.224	1.27	12.7	0	0	2	0	0	1	0	0	0	0	0	0	1	0	0	0	0	0	0	0	0	0	0	2	0	0	0	0	0	0	0	0	0	0	2	0	0	0
y36(2,1)	2	36	2	2	2_36_2_2	2	3.29584	27	18.288	3.048	13.97	0	0	2	0	0	1	0	0	0	0	0	0	1	0	0	0	0	0	0	0	0	0	0	2	0	0	0	0	0	0	0	0	0	0	2	0	0	0
y36(2,1)	2	36	2	2	2_36_2_2	4	3.29584	27	15.748	1.524	11.43	0	0	2	0	0	1	0	0	0	0	0	0	1	0	0	0	0	0	0	0	0	0	0	2	0	0	0	0	0	0	0	0	0	0	2	0	0	0
y36(2,1)	2	36	2	2	2_36_2_2	3	3.3673	29	18.542	2.54	13.97	0	0	2	0	0	1	0	0	0	0	0	0	1	0	0	0	0	0	0	0	0	0	0	2	0	0	0	0	0	0	0	0	0	0	2	0	0	0
y36(2,1)	2	36	2	2	2_36_2_2	6	3.43399	31	16.51	2.286	13.462	0	0	2	0	0	1	0	0	0	0	0	0	1	0	0	0	0	0	0	0	0	0	0	2	0	0	0	0	0	0	0	0	0	0	2	0	0	0
y36(2,1)	2	36	2	2	2_36_2_2	1	3.49651	33	19.558	2.032	13.716	0	0	2	0	0	1	0	0	0	0	0	0	1	0	0	0	0	0	0	0	0	0	0	2	0	0	0	0	0	0	0	0	0	0	2	0	0	0
y36(2,1)	2	36	2	2	2_36_2_2	7	3.49651	33	16.51		14.224	0	0	2	0	0	1	0	0	0	0	0	0	1	0	0	0	0	0	0	0	0	0	0	2	0	0	0	0	0	0	0	0	0	0	2	0	0	0
y36(2,1)	2	36	2	2	2_36_2_2	8	3.68888	40	19.558	2.286	14.224	0	0	2	0	0	1	0	0	0	0	0	0	1	0	0	0	0	0	0	0	0	0	0	2	0	0	0	0	0	0	0	0	0	0	2	0	0	0
y36(2,1)	2	36	2	3	2_36_2_3	2	3.4012	30	17.526	2.794	13.462	0	0	2	0	0	1	0	0	0	0	0	0	1	0	0	0	0	0	0	0	0	0	0	2	0	0	0	0	0	0	0	0	0	0	2	0	0	0
y36(2,1)	2	36	2	3	2_36_2_3	1	3.49651	33	17.78	2.54	13.462	0	0	2	0	0	1	0	0	0	0	0	0	1	0	0	0	0	0	0	0	0	0	0	2	0	0	0	0	0	0	0	0	0	0	2	0	0	0
y36(2,1)	2	36	2	5	2_36_2_5	3	3.52636	34	20.574	2.794	14.224	0	0	2	0	0	1	0	0	0	0	0	0	1	0	0	0	0	0	0	0	0	0	0	2	0	0	0	0	0	0	0	0	0	0	2	0	0	0
y36(2,1)	2	36	2	5	2_36_2_5	1	3.61092	37	20.828	2.286	14.224	0	0	2	0	0	1	0	0	0	0	0	0	1	0	0	0	0	0	0	0	0	0	0	2	0	0	0	0	0	0	0	0	0	0	2	0	0	0
y36(2,1)	2	36	2	7	2_36_2_7	2	3.46574	32	14.478	2.032	12.954	0	0	2	0	0	1	0	0	0	0	0	0	1	0	0	0	0	0	0	0	0	0	0	2	0	0	0	0	0	0	0	0	0	0	2	0	0	0
y36(2,1)	2	36	2	7	2_36_2_7	3	3.52636	34	16.764	2.54	14.224	0	0	2	0	0	1	0	0	0	0	0	0	1	0	0	0	0	0	0	0	0	0	0	2	0	0	0	0	0	0	0	0	0	0	2	0	0	0
y36(2,1)	2	36	2	7	2_36_2_7	1	3.68888	40	16.256	2.286	13.462	0	0	2	0	0	1	0	0	0	0	0	0	1	0	0	0	0	0	0	0	0	0	0	2	0	0	0	0	0	0	0	0	0	0	2	0	0	0
y3(2)	2	36	3	3	2_36_3_3	3	3.29584	27	19.304	3.048	13.462	0	0	2	0	0	0	0	0	0	0	0	0	0	0	0	0	0	0	0	0	0	0	0	0	0	0	0	0	0	0	0	0	0	0	0	0	0	0
y3(2)	2	36	3	3	2_36_3_3	4	3.3673	29	17.018	3.302	12.954	0	0	2	0	0	0	0	0	0	0	0	0	0	0	0	0	0	0	0	0	0	0	0	0	0	0	0	0	0	0	0	0	0	0	0	0	0	0
y3(2)	2	36	3	3	2_36_3_3	2	3.43399	31	21.082	3.81	14.986	0	0	2	0	0	0	0	0	0	0	0	0	0	0	0	0	0	0	0	0	0	0	0	0	0	0	0	0	0	0	0	0	0	0	0	0	0	0
y3(2)	2	36	3	3	2_36_3_3	1	3.52636	34	17.272	1.778	13.208	0	0	2	0	0	0	0	0	0	0	0	0	0	0	0	0	0	0	0	0	0	0	0	0	0	0	0	0	0	0	0	0	0	0	0	0	0	0
y3(2)	2	36	3	6	2_36_3_6	3	3.29584	27	17.018	2.286	13.208	0	0	2	0	0	0	0	0	0	0	0	0	0	0	0	0	0	0	0	0	0	0	0	0	0	0	0	0	0	0	0	0	0	0	0	0	0	0
y3(2)	2	36	3	6	2_36_3_6	4	3.3322	28	15.24	2.032	12.7	0	0	2	0	0	0	0	0	0	0	0	0	0	0	0	0	0	0	0	0	0	0	0	0	0	0	0	0	0	0	0	0	0	0	0	0	0	0
y3(2)	2	36	3	7	2_36_3_7	3	3.3673	29	19.558	3.048	13.462	0	0	2	0	0	0	0	0	0	0	0	0	0	0	0	0	0	0	0	0	0	0	0	0	0	0	0	0	0	0	0	0	0	0	0	0	0	0
y3(2)	2	36	3	7	2_36_3_7	1	3.43399	31	15.748	2.032	12.954	0	0	2	0	0	0	0	0	0	0	0	0	0	0	0	0	0	0	0	0	0	0	0	0	0	0	0	0	0	0	0	0	0	0	0	0	0	0
y3(2)	2	36	3	7	2_36_3_7	4	3.46574	32	18.034	2.286	13.208	0	0	2	0	0	0	0	0	0	0	0	0	0	0	0	0	0	0	0	0	0	0	0	0	0	0	0	0	0	0	0	0	0	0	0	0	0	0
y3(2)	2	36	3	7	2_36_3_7	2	3.52636	34	20.066	3.048	14.732	0	0	2	0	0	0	0	0	0	0	0	0	0	0	0	0	0	0	0	0	0	0	0	0	0	0	0	0	0	0	0	0	0	0	0	0	0	0
y6(2)	2	36	7	2	2_36_7_2	3	3.29584	27	19.812	2.286	14.986	0	0	0	0	0	2	0	0	0	0	0	0	0	0	0	0	0	0	0	0	0	0	0	0	0	0	0	0	0	0	0	0	0	0	0	0	0	0
y6(2)	2	36	7	2	2_36_7_2	4	3.3322	28	17.78	2.286	13.97	0	0	0	0	0	2	0	0	0	0	0	0	0	0	0	0	0	0	0	0	0	0	0	0	0	0	0	0	0	0	0	0	0	0	0	0	0	0
y6(2)	2	36	7	2	2_36_7_2	1d	3.43399	31	18.542	3.048	14.224	0	0	0	0	0	2	0	0	0	0	0	0	0	0	0	0	0	0	0	0	0	0	0	0	0	0	0	0	0	0	0	0	0	0	0	0	0	0
y6(2)	2	36	7	2	2_36_7_2	2	3.55535	35	15.748	2.032	12.954	0	0	0	0	0	2	0	0	0	0	0	0	0	0	0	0	0	0	0	0	0	0	0	0	0	0	0	0	0	0	0	0	0	0	0	0	0	0
y6(2)	2	36	7	3	2_36_7_3	2	3.2581	26	18.034	1.778	14.224	0	0	0	0	0	2	0	0	0	0	0	0	0	0	0	0	0	0	0	0	0	0	0	0	0	0	0	0	0	0	0	0	0	0	0	0	0	0
y6(2)	2	36	7	3	2_36_7_3	3	3.3673	29	17.526	1.778	11.176	0	0	0	0	0	2	0	0	0	0	0	0	0	0	0	0	0	0	0	0	0	0	0	0	0	0	0	0	0	0	0	0	0	0	0	0	0	0
y0	2	36	9	1	2_36_9_1	4	3.3322	28	15.748	1.524	13.208	0	0	0	0	0	0	0	0	0	0	0	0	0	0	0	0	0	0	0	0	0	0	0	0	0	0	0	0	0	0	0	0	0	0	0	0	0	0
y0	2	36	9	1	2_36_9_1	2	3.3673	29	15.748	4.318	13.462	0	0	0	0	0	0	0	0	0	0	0	0	0	0	0	0	0	0	0	0	0	0	0	0	0	0	0	0	0	0	0	0	0	0	0	0	0	0
y0	2	36	9	1	2_36_9_1	3	3.3673	29	15.748	1.524	11.938	0	0	0	0	0	0	0	0	0	0	0	0	0	0	0	0	0	0	0	0	0	0	0	0	0	0	0	0	0	0	0	0	0	0	0	0	0	0
y0	2	36	9	1	2_36_9_1	1	3.43399	31	18.796	2.794	14.478	0	0	0	0	0	0	0	0	0	0	0	0	0	0	0	0	0	0	0	0	0	0	0	0	0	0	0	0	0	0	0	0	0	0	0	0	0	0
y0	2	36	9	5	2_36_9_5	4	3.2581	26	19.812	1.778	13.97	0	0	0	0	0	0	0	0	0	0	0	0	0	0	0	0	0	0	0	0	0	0	0	0	0	0	0	0	0	0	0	0	0	0	0	0	0	0
y0	2	36	9	5	2_36_9_5	1	3.3673	29	16.002	2.286	13.208	0	0	0	0	0	0	0	0	0	0	0	0	0	0	0	0	0	0	0	0	0	0	0	0	0	0	0	0	0	0	0	0	0	0	0	0	0	0
y0	2	36	9	5	2_36_9_5	3	3.49651	33	19.558	2.54	13.97	0	0	0	0	0	0	0	0	0	0	0	0	0	0	0	0	0	0	0	0	0	0	0	0	0	0	0	0	0	0	0	0	0	0	0	0	0	0
y67(2,2)	2	67	1	1	2_67_1_1	3	3.2581	26	19.05	3.048	13.97	0	0	0	0	0	2	2	0	0	0	0	0	0	0	0	0	0	0	0	0	0	0	0	0	4	0	0	0	0	0	0	0	0	0	0	0	0	0
y67(2,2)	2	67	1	1	2_67_1_1	7	3.29584	27	19.558	3.048	14.986	0	0	0	0	0	2	2	0	0	0	0	0	0	0	0	0	0	0	0	0	0	0	0	0	4	0	0	0	0	0	0	0	0	0	0	0	0	0
y67(2,2)	2	67	1	1	2_67_1_1	1b	3.29584	27	17.018	2.794	13.462	0	0	0	0	0	2	2	0	0	0	0	0	0	0	0	0	0	0	0	0	0	0	0	0	4	0	0	0	0	0	0	0	0	0	0	0	0	0
y67(2,2)	2	67	1	1	2_67_1_1	1	3.3322	28	17.526	2.286	13.716	0	0	0	0	0	2	2	0	0	0	0	0	0	0	0	0	0	0	0	0	0	0	0	0	4	0	0	0	0	0	0	0	0	0	0	0	0	0
y67(2,2)	2	67	1	1	2_67_1_1	6	3.3322	28	15.24	1.778	13.462	0	0	0	0	0	2	2	0	0	0	0	0	0	0	0	0	0	0	0	0	0	0	0	0	4	0	0	0	0	0	0	0	0	0	0	0	0	0
y67(2,2)	2	67	1	1	2_67_1_1	4	3.3673	29	17.526	3.048	13.462	0	0	0	0	0	2	2	0	0	0	0	0	0	0	0	0	0	0	0	0	0	0	0	0	4	0	0	0	0	0	0	0	0	0	0	0	0	0
y67(2,2)	2	67	1	1	2_67_1_1	8	3.4012	30	18.288	2.794	13.716	0	0	0	0	0	2	2	0	0	0	0	0	0	0	0	0	0	0	0	0	0	0	0	0	4	0	0	0	0	0	0	0	0	0	0	0	0	0
y67(2,2)	2	67	1	1	2_67_1_1	2	3.43399	31	14.986	2.54	13.462	0	0	0	0	0	2	2	0	0	0	0	0	0	0	0	0	0	0	0	0	0	0	0	0	4	0	0	0	0	0	0	0	0	0	0	0	0	0
y67(2,2)	2	67	1	8	2_67_1_8	7	3.2581	26	18.796	1.524	12.446	0	0	0	0	0	2	2	0	0	0	0	0	0	0	0	0	0	0	0	0	0	0	0	0	4	0	0	0	0	0	0	0	0	0	0	0	0	0
y67(2,2)	2	67	1	8	2_67_1_8	1	3.3322	28	17.526	2.032	12.7	0	0	0	0	0	2	2	0	0	0	0	0	0	0	0	0	0	0	0	0	0	0	0	0	4	0	0	0	0	0	0	0	0	0	0	0	0	0
y67(2,2)	2	67	1	8	2_67_1_8	3	3.3322	28	17.526	2.54	13.716	0	0	0	0	0	2	2	0	0	0	0	0	0	0	0	0	0	0	0	0	0	0	0	0	4	0	0	0	0	0	0	0	0	0	0	0	0	0
y67(2,2)	2	67	1	8	2_67_1_8	2	3.3673	29	19.05	2.794	13.97	0	0	0	0	0	2	2	0	0	0	0	0	0	0	0	0	0	0	0	0	0	0	0	0	4	0	0	0	0	0	0	0	0	0	0	0	0	0
y67(2,2)	2	67	1	8	2_67_1_8	6	3.3673	29	17.526	2.032	11.684	0	0	0	0	0	2	2	0	0	0	0	0	0	0	0	0	0	0	0	0	0	0	0	0	4	0	0	0	0	0	0	0	0	0	0	0	0	0
y67(2,2)	2	67	1	8	2_67_1_8	8	3.3673	29	18.034	2.286	13.208	0	0	0	0	0	2	2	0	0	0	0	0	0	0	0	0	0	0	0	0	0	0	0	0	4	0	0	0	0	0	0	0	0	0	0	0	0	0
y67(2,2)	2	67	1	8	2_67_1_8	9	3.3673	29	19.304	3.048	13.97	0	0	0	0	0	2	2	0	0	0	0	0	0	0	0	0	0	0	0	0	0	0	0	0	4	0	0	0	0	0	0	0	0	0	0	0	0	0
y67(2,2)	2	67	1	8	2_67_1_8	4	3.43399	31	17.78	2.794	13.208	0	0	0	0	0	2	2	0	0	0	0	0	0	0	0	0	0	0	0	0	0	0	0	0	4	0	0	0	0	0	0	0	0	0	0	0	0	0
y67(2,2)	2	67	1	8	2_67_1_8	1b	3.46574	32	16.51	2.794	14.224	0	0	0	0	0	2	2	0	0	0	0	0	0	0	0	0	0	0	0	0	0	0	0	0	4	0	0	0	0	0	0	0	0	0	0	0	0	0
y6(2)	2	67	3	2	2_67_3_2	2	3.2581	26	19.05	1.27	14.478	0	0	0	0	0	2	0	0	0	0	0	0	0	0	0	0	0	0	0	0	0	0	0	0	0	0	0	0	0	0	0	0	0	0	0	0	0	0
y6(2)	2	67	3	2	2_67_3_2	1	3.3673	29	17.018	2.54	14.732	0	0	0	0	0	2	0	0	0	0	0	0	0	0	0	0	0	0	0	0	0	0	0	0	0	0	0	0	0	0	0	0	0	0	0	0	0	0
y6(2)	2	67	3	2	2_67_3_2	4	3.63759	38	13.97	4.064	14.986	0	0	0	0	0	2	0	0	0	0	0	0	0	0	0	0	0	0	0	0	0	0	0	0	0	0	0	0	0	0	0	0	0	0	0	0	0	0
y6(2)	2	67	3	2	2_67_3_2	3	3.78419	44	18.034	1.524	14.224	0	0	0	0	0	2	0	0	0	0	0	0	0	0	0	0	0	0	0	0	0	0	0	0	0	0	0	0	0	0	0	0	0	0	0	0	0	0
y67(1,1)	2	67	5	2	2_67_5_2	1	3.3673	29	17.272	2.032	13.462	0	0	0	0	0	1	1	0	0	0	0	0	1	1	0	0	0	0	0	0	0	0	0	0	1	0	0	0	0	0	0	0	0	0	0	1	0	0
y67(1,1)	2	67	5	3	2_67_5_3	2	3.4012	30	19.304	2.286	14.224	0	0	0	0	0	1	1	0	0	0	0	0	1	1	0	0	0	0	0	0	0	0	0	0	1	0	0	0	0	0	0	0	0	0	0	1	0	0
y67(1,1)	2	67	5	3	2_67_5_3	1d	3.61092	37	17.018	2.54	13.208	0	0	0	0	0	1	1	0	0	0	0	0	1	1	0	0	0	0	0	0	0	0	0	0	1	0	0	0	0	0	0	0	0	0	0	1	0	0
y67(1,1)	2	67	5	4	2_67_5_4	2	3.3322	28	15.24	2.032	13.716	0	0	0	0	0	1	1	0	0	0	0	0	1	1	0	0	0	0	0	0	0	0	0	0	1	0	0	0	0	0	0	0	0	0	0	1	0	0
y67(1,1)	2	67	5	4	2_67_5_4	1	3.46574	32	16.256	2.54	13.208	0	0	0	0	0	1	1	0	0	0	0	0	1	1	0	0	0	0	0	0	0	0	0	0	1	0	0	0	0	0	0	0	0	0	0	1	0	0
y67(1,1)	2	67	5	5	2_67_5_5	6	3.3322	28	16.51	2.286	13.208	0	0	0	0	0	1	1	0	0	0	0	0	1	1	0	0	0	0	0	0	0	0	0	0	1	0	0	0	0	0	0	0	0	0	0	1	0	0
y67(1,1)	2	67	5	5	2_67_5_5	7	3.3673	29	14.732	2.032	12.446	0	0	0	0	0	1	1	0	0	0	0	0	1	1	0	0	0	0	0	0	0	0	0	0	1	0	0	0	0	0	0	0	0	0	0	1	0	0
y67(1,1)	2	67	5	5	2_67_5_5	3	3.4012	30	11.43	1.524	10.922	0	0	0	0	0	1	1	0	0	0	0	0	1	1	0	0	0	0	0	0	0	0	0	0	1	0	0	0	0	0	0	0	0	0	0	1	0	0
y67(1,1)	2	67	5	5	2_67_5_5	5	3.4012	30	19.812	3.048	13.716	0	0	0	0	0	1	1	0	0	0	0	0	1	1	0	0	0	0	0	0	0	0	0	0	1	0	0	0	0	0	0	0	0	0	0	1	0	0
y67(1,1)	2	67	5	5	2_67_5_5	1d	3.43399	31	19.812	3.302	14.986	0	0	0	0	0	1	1	0	0	0	0	0	1	1	0	0	0	0	0	0	0	0	0	0	1	0	0	0	0	0	0	0	0	0	0	1	0	0
y67(1,1)	2	67	5	5	2_67_5_5	2	3.46574	32	17.78	2.286	14.478	0	0	0	0	0	1	1	0	0	0	0	0	1	1	0	0	0	0	0	0	0	0	0	0	1	0	0	0	0	0	0	0	0	0	0	1	0	0
y67(1,1)	2	67	5	5	2_67_5_5	4	3.73767	42	14.732	2.032	11.938	0	0	0	0	0	1	1	0	0	0	0	0	1	1	0	0	0	0	0	0	0	0	0	0	1	0	0	0	0	0	0	0	0	0	0	1	0	0
y67(1,1)	2	67	5	6	2_67_5_6	2	3.29584	27	20.828	2.794	15.24	0	0	0	0	0	1	1	0	0	0	0	0	1	1	0	0	0	0	0	0	0	0	0	0	1	0	0	0	0	0	0	0	0	0	0	1	0	0
y67(1,1)	2	67	5	6	2_67_5_6	3	3.43399	31	19.812	3.302	14.986	0	0	0	0	0	1	1	0	0	0	0	0	1	1	0	0	0	0	0	0	0	0	0	0	1	0	0	0	0	0	0	0	0	0	0	1	0	0
y67(1,1)	2	67	5	6	2_67_5_6	1	3.55535	35	19.558	1.524	14.986	0	0	0	0	0	1	1	0	0	0	0	0	1	1	0	0	0	0	0	0	0	0	0	0	1	0	0	0	0	0	0	0	0	0	0	1	0	0
y67(1,1)	2	67	5	7	2_67_5_7	4	3.2581	26	21.082	2.54	15.24	0	0	0	0	0	1	1	0	0	0	0	0	1	1	0	0	0	0	0	0	0	0	0	0	1	0	0	0	0	0	0	0	0	0	0	1	0	0
y67(1,1)	2	67	5	7	2_67_5_7	1	3.29584	27	16.256	2.54	13.716	0	0	0	0	0	1	1	0	0	0	0	0	1	1	0	0	0	0	0	0	0	0	0	0	1	0	0	0	0	0	0	0	0	0	0	1	0	0
y67(1,1)	2	67	5	7	2_67_5_7	3	3.29584	27	15.494	2.54	13.208	0	0	0	0	0	1	1	0	0	0	0	0	1	1	0	0	0	0	0	0	0	0	0	0	1	0	0	0	0	0	0	0	0	0	0	1	0	0
y67(1,1)	2	67	5	7	2_67_5_7	2	3.3673	29	15.24	3.302	12.7	0	0	0	0	0	1	1	0	0	0	0	0	1	1	0	0	0	0	0	0	0	0	0	0	1	0	0	0	0	0	0	0	0	0	0	1	0	0
y67(1,1)	2	67	5	9	2_67_5_9	3	3.43399	31	17.526	3.048	13.97	0	0	0	0	0	1	1	0	0	0	0	0	1	1	0	0	0	0	0	0	0	0	0	0	1	0	0	0	0	0	0	0	0	0	0	1	0	0
y67(1,1)	2	67	5	9	2_67_5_9	4	3.43399	31	14.732	2.54	13.716	0	0	0	0	0	1	1	0	0	0	0	0	1	1	0	0	0	0	0	0	0	0	0	0	1	0	0	0	0	0	0	0	0	0	0	1	0	0
y67(1,1)	2	67	5	9	2_67_5_9	1	3.46574	32	16.51	3.048	13.97	0	0	0	0	0	1	1	0	0	0	0	0	1	1	0	0	0	0	0	0	0	0	0	0	1	0	0	0	0	0	0	0	0	0	0	1	0	0
y7(2)	2	67	7	7	2_67_7_7	1	3.52636	34	17.78	1.524	13.208	0	0	0	0	0	0	2	0	0	0	0	0	0	0	0	0	0	0	0	0	0	0	0	0	0	0	0	0	0	0	0	0	0	0	0	0	0	0
y0	2	67	9	5	2_67_9_5	2	3.2581	26	18.542	2.54	13.716	0	0	0	0	0	0	0	0	0	0	0	0	0	0	0	0	0	0	0	0	0	0	0	0	0	0	0	0	0	0	0	0	0	0	0	0	0	0
y0	2	67	9	5	2_67_9_5	4	3.29584	27	17.526	1.778	12.954	0	0	0	0	0	0	0	0	0	0	0	0	0	0	0	0	0	0	0	0	0	0	0	0	0	0	0	0	0	0	0	0	0	0	0	0	0	0
y0	2	67	9	5	2_67_9_5	3	3.63759	38	14.224	1.524	12.954	0	0	0	0	0	0	0	0	0	0	0	0	0	0	0	0	0	0	0	0	0	0	0	0	0	0	0	0	0	0	0	0	0	0	0	0	0	0
y0	2	67	9	6	2_67_9_6	1	3.29584	27	17.526	2.286	14.224	0	0	0	0	0	0	0	0	0	0	0	0	0	0	0	0	0	0	0	0	0	0	0	0	0	0	0	0	0	0	0	0	0	0	0	0	0	0
y0	2	67	9	6	2_67_9_6	3	3.29584	27	19.558	2.54	14.478	0	0	0	0	0	0	0	0	0	0	0	0	0	0	0	0	0	0	0	0	0	0	0	0	0	0	0	0	0	0	0	0	0	0	0	0	0	0
y0	2	67	9	6	2_67_9_6	4	3.29584	27	20.574	2.54	14.478	0	0	0	0	0	0	0	0	0	0	0	0	0	0	0	0	0	0	0	0	0	0	0	0	0	0	0	0	0	0	0	0	0	0	0	0	0	0
y0	2	67	9	6	2_67_9_6	1	3.3673	29	18.796	3.302	14.478	0	0	0	0	0	0	0	0	0	0	0	0	0	0	0	0	0	0	0	0	0	0	0	0	0	0	0	0	0	0	0	0	0	0	0	0	0	0
y4(1)	2	14	8	10	2_14_8_10	1	3.2581	26	17.272	2.286	12.954	0	0	0	1	0	0	0	0	0	0	1	0	0	0	0	0	0	0	0	0	0	0	0	0	0	0	0	0	0	0	0	0	0	0	0	0	0	0
y4(1)	2	14	8	10	2_14_8_10	2	3.2581	26	19.812	3.048	14.224	0	0	0	1	0	0	0	0	0	0	1	0	0	0	0	0	0	0	0	0	0	0	0	0	0	0	0	0	0	0	0	0	0	0	0	0	0	0
y4(1)	2	14	8	11	2_14_8_11	1	3.29584	27	17.526	2.032	13.716	0	0	0	1	0	0	0	0	0	0	1	0	0	0	0	0	0	0	0	0	0	0	0	0	0	0	0	0	0	0	0	0	0	0	0	0	0	0
y4(1)	2	14	8	11	2_14_8_11	3	3.3322	28	17.526	2.54	14.224	0	0	0	1	0	0	0	0	0	0	1	0	0	0	0	0	0	0	0	0	0	0	0	0	0	0	0	0	0	0	0	0	0	0	0	0	0	0
y4(1)	2	14	8	11	2_14_8_11	4	3.3322	28	17.78	2.54	12.446	0	0	0	1	0	0	0	0	0	0	1	0	0	0	0	0	0	0	0	0	0	0	0	0	0	0	0	0	0	0	0	0	0	0	0	0	0	0
y4(1)	2	14	8	11	2_14_8_11	2	3.3673	29	19.558	2.794	14.224	0	0	0	1	0	0	0	0	0	0	1	0	0	0	0	0	0	0	0	0	0	0	0	0	0	0	0	0	0	0	0	0	0	0	0	0	0	0
y15(2,2)	2	15	1	32	2_15_1_32	2	3.46574	32	17.78	3.556	14.732	2	0	0	0	2	0	0	0	0	0	0	0	0	0	0	0	4	0	0	0	0	0	0	0	0	0	0	0	0	0	0	0	0	0	0	0	0	0
y24(2,1)	2	24	2	10	2_24_2_10	3	3.2581	26	14.986	2.794	12.954	0	2	0	1	0	0	0	0	0	0	1	0	0	0	0	0	0	0	0	2	0	0	0	0	0	0	0	0	0	0	2	0	0	0	0	0	0	0
y24(2,1)	2	24	2	10	2_24_2_10	4	3.29584	27	15.748	2.286	13.462	0	2	0	1	0	0	0	0	0	0	1	0	0	0	0	0	0	0	0	2	0	0	0	0	0	0	0	0	0	0	2	0	0	0	0	0	0	0
y24(2,1)	2	24	2	10	2_24_2_10	1	3.3322	28	19.05	2.794	14.224	0	2	0	1	0	0	0	0	0	0	1	0	0	0	0	0	0	0	0	2	0	0	0	0	0	0	0	0	0	0	2	0	0	0	0	0	0	0
y24(2,1)	2	24	2	10	2_24_2_10	2	3.3322	28	18.034	3.048	14.478	0	2	0	1	0	0	0	0	0	0	1	0	0	0	0	0	0	0	0	2	0	0	0	0	0	0	0	0	0	0	2	0	0	0	0	0	0	0
y24(2,1)	2	24	2	14	2_24_2_14	3	3.2581	26	17.272	2.54	13.462	0	2	0	1	0	0	0	0	0	0	1	0	0	0	0	0	0	0	0	2	0	0	0	0	0	0	0	0	0	0	2	0	0	0	0	0	0	0
y24(2,1)	2	24	2	14	2_24_2_14	4	3.3322	28	17.272	2.794	14.224	0	2	0	1	0	0	0	0	0	0	1	0	0	0	0	0	0	0	0	2	0	0	0	0	0	0	0	0	0	0	2	0	0	0	0	0	0	0
y24(2,1)	2	24	2	14	2_24_2_14	2	3.4012	30	19.812	3.81	15.494	0	2	0	1	0	0	0	0	0	0	1	0	0	0	0	0	0	0	0	2	0	0	0	0	0	0	0	0	0	0	2	0	0	0	0	0	0	0
y24(2,1)	2	24	2	14	2_24_2_14	1	3.46574	32	19.05	3.048	14.478	0	2	0	1	0	0	0	0	0	0	1	0	0	0	0	0	0	0	0	2	0	0	0	0	0	0	0	0	0	0	2	0	0	0	0	0	0	0
y24(2,1)	2	24	2	16	2_24_2_16	1	3.29584	27	20.828	2.286	14.478	0	2	0	1	0	0	0	0	0	0	1	0	0	0	0	0	0	0	0	2	0	0	0	0	0	0	0	0	0	0	2	0	0	0	0	0	0	0
y24(2,1)	2	24	2	16	2_24_2_16	2	3.55535	35	18.542	2.286	14.224	0	2	0	1	0	0	0	0	0	0	1	0	0	0	0	0	0	0	0	2	0	0	0	0	0	0	0	0	0	0	2	0	0	0	0	0	0	0
y25(2,2)	2	25	1	31	2_25_1_31	1	3.3322	28	15.748	2.032	13.462	0	2	0	0	2	0	0	0	0	0	0	0	0	0	0	0	0	0	0	0	4	0	0	0	0	0	0	0	0	0	0	0	0	0	0	0	0	0
y25(2,2)	2	25	1	32	2_25_1_32	4	3.3673	29	15.24	3.048	13.208	0	2	0	0	2	0	0	0	0	0	0	0	0	0	0	0	0	0	0	0	4	0	0	0	0	0	0	0	0	0	0	0	0	0	0	0	0	0
y25(2,2)	2	25	1	32	2_25_1_32	1	3.52636	34	19.05	2.54	14.986	0	2	0	0	2	0	0	0	0	0	0	0	0	0	0	0	0	0	0	0	4	0	0	0	0	0	0	0	0	0	0	0	0	0	0	0	0	0
y15(2,2)	3	15	1	2	3_15_1_2	3	3.29584	27	20.066	3.556	15.24	2	0	0	0	2	0	0	0	0	0	0	0	0	0	0	0	4	0	0	0	0	0	0	0	0	0	0	0	0	0	0	0	0	0	0	0	0	0
y15(2,2)	3	15	1	2	3_15_1_2	6	3.3322	28	19.812	2.794	15.24	2	0	0	0	2	0	0	0	0	0	0	0	0	0	0	0	4	0	0	0	0	0	0	0	0	0	0	0	0	0	0	0	0	0	0	0	0	0
y15(2,2)	3	15	1	2	3_15_1_2	2	3.3673	29	19.812	2.667	10.414	2	0	0	0	2	0	0	0	0	0	0	0	0	0	0	0	4	0	0	0	0	0	0	0	0	0	0	0	0	0	0	0	0	0	0	0	0	0
y15(2,2)	3	15	1	2	3_15_1_2	4	3.3673	29	19.304	3.302	14.986	2	0	0	0	2	0	0	0	0	0	0	0	0	0	0	0	4	0	0	0	0	0	0	0	0	0	0	0	0	0	0	0	0	0	0	0	0	0
y15(2,2)	3	15	1	2	3_15_1_2	1	3.43399	31	16.256	2.54	14.224	2	0	0	0	2	0	0	0	0	0	0	0	0	0	0	0	4	0	0	0	0	0	0	0	0	0	0	0	0	0	0	0	0	0	0	0	0	0
y15(2,2)	3	15	1	2	3_15_1_2	5	3.46574	32	20.574	2.921	10.0753	2	0	0	0	2	0	0	0	0	0	0	0	0	0	0	0	4	0	0	0	0	0	0	0	0	0	0	0	0	0	0	0	0	0	0	0	0	0
y15(2,1)	3	15	2	2	3_15_2_2	1	3.3322	28	21.336	2.54	9.82133	2	0	0	0	1	0	0	0	0	0	0	1	0	0	0	0	2	0	0	0	0	0	0	0	0	0	0	2	0	0	0	0	0	0	0	0	0	0
y15(2,1)	3	15	2	2	3_15_2_2	5	3.3322	28	21.844	3.81	15.494	2	0	0	0	1	0	0	0	0	0	0	1	0	0	0	0	2	0	0	0	0	0	0	0	0	0	0	2	0	0	0	0	0	0	0	0	0	0
y15(2,1)	3	15	2	2	3_15_2_2	2	3.3673	29	22.352	2.794	15.24	2	0	0	0	1	0	0	0	0	0	0	1	0	0	0	0	2	0	0	0	0	0	0	0	0	0	0	2	0	0	0	0	0	0	0	0	0	0
y15(2,1)	3	15	2	2	3_15_2_2	4	3.3673	29	22.098	2.54	16.002	2	0	0	0	1	0	0	0	0	0	0	1	0	0	0	0	2	0	0	0	0	0	0	0	0	0	0	2	0	0	0	0	0	0	0	0	0	0
y15(2,1)	3	15	2	2	3_15_2_2	3	3.4012	30	21.082	2.794	15.24	2	0	0	0	1	0	0	0	0	0	0	1	0	0	0	0	2	0	0	0	0	0	0	0	0	0	0	2	0	0	0	0	0	0	0	0	0	0
y1(2)	3	15	3	1	3_15_3_1	1	3.3322	28	19.304	2.54	14.986	2	0	0	0	0	0	0	0	0	0	0	0	0	0	0	0	0	0	0	0	0	0	0	0	0	0	0	0	0	0	0	0	0	0	0	0	0	0
y1(2)	3	15	3	1	3_15_3_1	5	3.3673	29	22.733	3.429	10.668	2	0	0	0	0	0	0	0	0	0	0	0	0	0	0	0	0	0	0	0	0	0	0	0	0	0	0	0	0	0	0	0	0	0	0	0	0	0
y1(2)	3	15	3	1	3_15_3_1	3	3.4012	30	19.431	3.048	9.99067	2	0	0	0	0	0	0	0	0	0	0	0	0	0	0	0	0	0	0	0	0	0	0	0	0	0	0	0	0	0	0	0	0	0	0	0	0	0
y1(2)	3	15	3	1	3_15_3_1	11	3.43399	31	19.304	2.54	9.73667	2	0	0	0	0	0	0	0	0	0	0	0	0	0	0	0	0	0	0	0	0	0	0	0	0	0	0	0	0	0	0	0	0	0	0	0	0	0
y1(2)	3	15	3	1	3_15_3_1	12	3.43399	31	21.463	2.794	10.0753	2	0	0	0	0	0	0	0	0	0	0	0	0	0	0	0	0	0	0	0	0	0	0	0	0	0	0	0	0	0	0	0	0	0	0	0	0	0
y1(2)	3	15	3	1	3_15_3_1	4	3.58352	36	21.717	2.667	10.922	2	0	0	0	0	0	0	0	0	0	0	0	0	0	0	0	0	0	0	0	0	0	0	0	0	0	0	0	0	0	0	0	0	0	0	0	0	0
y1(2)	3	15	3	1	3_15_3_1	13	3.58352	36	20.574	2.032	14.224	2	0	0	0	0	0	0	0	0	0	0	0	0	0	0	0	0	0	0	0	0	0	0	0	0	0	0	0	0	0	0	0	0	0	0	0	0	0
y1(1)	3	15	6	2	3_15_6_2	1	3.3322	28	23.622	3.048	10.2447	1	0	0	0	0	0	0	1	0	0	0	0	0	0	0	0	0	0	0	0	0	0	0	0	0	0	0	0	0	0	0	0	0	0	0	0	0	0
y1(1)	3	15	6	2	3_15_6_2	3	3.3322	28	20.574	2.54	14.478	1	0	0	0	0	0	0	1	0	0	0	0	0	0	0	0	0	0	0	0	0	0	0	0	0	0	0	0	0	0	0	0	0	0	0	0	0	0
y1(1)	3	15	6	2	3_15_6_2	2	3.3673	29	20.32	3.048	15.24	1	0	0	0	0	0	0	1	0	0	0	0	0	0	0	0	0	0	0	0	0	0	0	0	0	0	0	0	0	0	0	0	0	0	0	0	0	0
y1(1)	3	15	6	2	3_15_6_2	6	3.4012	30	19.304	1.778	14.732	1	0	0	0	0	0	0	1	0	0	0	0	0	0	0	0	0	0	0	0	0	0	0	0	0	0	0	0	0	0	0	0	0	0	0	0	0	0
y1(1)	3	15	6	2	3_15_6_2	4	3.46574	32	18.034	3.556	13.97	1	0	0	0	0	0	0	1	0	0	0	0	0	0	0	0	0	0	0	0	0	0	0	0	0	0	0	0	0	0	0	0	0	0	0	0	0	0
y1(1)	3	15	6	3	3_15_6_3	2	3.3673	29	19.685	2.413	9.99067	1	0	0	0	0	0	0	1	0	0	0	0	0	0	0	0	0	0	0	0	0	0	0	0	0	0	0	0	0	0	0	0	0	0	0	0	0	0
y1(1)	3	15	6	3	3_15_6_3	3	3.3673	29	21.336	3.429	10.414	1	0	0	0	0	0	0	1	0	0	0	0	0	0	0	0	0	0	0	0	0	0	0	0	0	0	0	0	0	0	0	0	0	0	0	0	0	0
y1(1)	3	15	6	3	3_15_6_3	6	3.3673	29	19.304	3.048	14.478	1	0	0	0	0	0	0	1	0	0	0	0	0	0	0	0	0	0	0	0	0	0	0	0	0	0	0	0	0	0	0	0	0	0	0	0	0	0
y1(1)	3	15	6	3	3_15_6_3	1	3.4012	30	21.971	3.556	10.4987	1	0	0	0	0	0	0	1	0	0	0	0	0	0	0	0	0	0	0	0	0	0	0	0	0	0	0	0	0	0	0	0	0	0	0	0	0	0
y1(1)	3	15	6	3	3_15_6_3	4	3.4012	30	21.971	3.683	10.7527	1	0	0	0	0	0	0	1	0	0	0	0	0	0	0	0	0	0	0	0	0	0	0	0	0	0	0	0	0	0	0	0	0	0	0	0	0	0
y1(1)	3	15	6	3	3_15_6_3	5	3.4012	30	21.59	4.191	10.4987	1	0	0	0	0	0	0	1	0	0	0	0	0	0	0	0	0	0	0	0	0	0	0	0	0	0	0	0	0	0	0	0	0	0	0	0	0	0
y1(1)	3	15	6	3	3_15_6_3	7	3.55535	35	15.494	3.556	12.954	1	0	0	0	0	0	0	1	0	0	0	0	0	0	0	0	0	0	0	0	0	0	0	0	0	0	0	0	0	0	0	0	0	0	0	0	0	0
y5(2)	3	15	7	1	3_15_7_1	1	3.3322	28	17.272	2.032	14.224	0	0	0	0	2	0	0	0	0	0	0	0	0	0	0	0	0	0	0	0	0	0	0	0	0	0	0	0	0	0	0	0	0	0	0	0	0	0
y5(1)	3	15	8	1	3_15_8_1	2	3.29584	27	19.558	3.556	14.986	0	0	0	0	1	0	0	0	0	0	0	1	0	0	0	0	0	0	0	0	0	0	0	0	0	0	0	0	0	0	0	0	0	0	0	0	0	0
y5(1)	3	15	8	1	3_15_8_1	4	3.29584	27	21.844	3.048	15.494	0	0	0	0	1	0	0	0	0	0	0	1	0	0	0	0	0	0	0	0	0	0	0	0	0	0	0	0	0	0	0	0	0	0	0	0	0	0
y5(1)	3	15	8	1	3_15_8_1	1	3.3322	28	21.59	2.794	10.2447	0	0	0	0	1	0	0	0	0	0	0	1	0	0	0	0	0	0	0	0	0	0	0	0	0	0	0	0	0	0	0	0	0	0	0	0	0	0
y5(1)	3	15	8	1	3_15_8_1	5	3.3322	28	20.066	2.54	9.82133	0	0	0	0	1	0	0	0	0	0	0	1	0	0	0	0	0	0	0	0	0	0	0	0	0	0	0	0	0	0	0	0	0	0	0	0	0	0
y5(1)	3	15	8	1	3_15_8_1	3	3.3673	29	21.844	2.54	15.494	0	0	0	0	1	0	0	0	0	0	0	1	0	0	0	0	0	0	0	0	0	0	0	0	0	0	0	0	0	0	0	0	0	0	0	0	0	0
y5(1)	3	15	8	1	3_15_8_1	6	3.3673	29	19.812	3.048	16.002	0	0	0	0	1	0	0	0	0	0	0	1	0	0	0	0	0	0	0	0	0	0	0	0	0	0	0	0	0	0	0	0	0	0	0	0	0	0
y5(1)	3	15	8	1	3_15_8_1	7	3.3673	29	21.082	3.302	14.732	0	0	0	0	1	0	0	0	0	0	0	1	0	0	0	0	0	0	0	0	0	0	0	0	0	0	0	0	0	0	0	0	0	0	0	0	0	0
y5(1)	3	15	8	1	3_15_8_1	8	3.3673	29	21.59	3.81	15.24	0	0	0	0	1	0	0	0	0	0	0	1	0	0	0	0	0	0	0	0	0	0	0	0	0	0	0	0	0	0	0	0	0	0	0	0	0	0
y5(1)	3	15	8	2	3_15_8_2	4	3.29584	27	20.066	2.794	14.986	0	0	0	0	1	0	0	0	0	0	0	1	0	0	0	0	0	0	0	0	0	0	0	0	0	0	0	0	0	0	0	0	0	0	0	0	0	0
y5(1)	3	15	8	2	3_15_8_2	2	3.3322	28	19.939	2.921	9.906	0	0	0	0	1	0	0	0	0	0	0	1	0	0	0	0	0	0	0	0	0	0	0	0	0	0	0	0	0	0	0	0	0	0	0	0	0	0
y5(1)	3	15	8	2	3_15_8_2	6	3.3322	28	18.669	2.032	9.82133	0	0	0	0	1	0	0	0	0	0	0	1	0	0	0	0	0	0	0	0	0	0	0	0	0	0	0	0	0	0	0	0	0	0	0	0	0	0
y5(1)	3	15	8	2	3_15_8_2	1	3.3673	29	20.574	2.413	9.99067	0	0	0	0	1	0	0	0	0	0	0	1	0	0	0	0	0	0	0	0	0	0	0	0	0	0	0	0	0	0	0	0	0	0	0	0	0	0
y5(1)	3	15	8	2	3_15_8_2	3	3.4012	30	18.796	2.286	15.494	0	0	0	0	1	0	0	0	0	0	0	1	0	0	0	0	0	0	0	0	0	0	0	0	0	0	0	0	0	0	0	0	0	0	0	0	0	0
y5(1)	3	15	8	2	3_15_8_2	5	3.4012	30	16.764	2.667	9.82133	0	0	0	0	1	0	0	0	0	0	0	1	0	0	0	0	0	0	0	0	0	0	0	0	0	0	0	0	0	0	0	0	0	0	0	0	0	0
y5(1)	3	15	8	3	3_15_8_3	3	3.21888	25	20.32	2.286	14.732	0	0	0	0	1	0	0	0	0	0	0	1	0	0	0	0	0	0	0	0	0	0	0	0	0	0	0	0	0	0	0	0	0	0	0	0	0	0
y5(1)	3	15	8	3	3_15_8_3	4	3.2581	26	18.542	2.54	14.224	0	0	0	0	1	0	0	0	0	0	0	1	0	0	0	0	0	0	0	0	0	0	0	0	0	0	0	0	0	0	0	0	0	0	0	0	0	0
y5(1)	3	15	8	3	3_15_8_3	5	3.29584	27	18.796	2.54	14.732	0	0	0	0	1	0	0	0	0	0	0	1	0	0	0	0	0	0	0	0	0	0	0	0	0	0	0	0	0	0	0	0	0	0	0	0	0	0
y5(1)	3	15	8	3	3_15_8_3	6	3.3322	28	21.59	3.302	14.224	0	0	0	0	1	0	0	0	0	0	0	1	0	0	0	0	0	0	0	0	0	0	0	0	0	0	0	0	0	0	0	0	0	0	0	0	0	0
y5(1)	3	15	8	3	3_15_8_3	1	3.4012	30	18.796	2.54	14.732	0	0	0	0	1	0	0	0	0	0	0	1	0	0	0	0	0	0	0	0	0	0	0	0	0	0	0	0	0	0	0	0	0	0	0	0	0	0
y5(1)	3	15	8	3	3_15_8_3	2	3.4012	30	22.225	3.175	10.668	0	0	0	0	1	0	0	0	0	0	0	1	0	0	0	0	0	0	0	0	0	0	0	0	0	0	0	0	0	0	0	0	0	0	0	0	0	0
y5(1)	3	15	8	3	3_15_8_3	7	3.43399	31	20.574	3.556	14.986	0	0	0	0	1	0	0	0	0	0	0	1	0	0	0	0	0	0	0	0	0	0	0	0	0	0	0	0	0	0	0	0	0	0	0	0	0	0
y5(1)	3	15	8	3	3_15_8_3	8	3.46574	32	17.018	2.54	13.462	0	0	0	0	1	0	0	0	0	0	0	1	0	0	0	0	0	0	0	0	0	0	0	0	0	0	0	0	0	0	0	0	0	0	0	0	0	0
y5(1)	3	15	8	4	3_15_8_4	1	3.49651	33	17.018	2.032	13.208	0	0	0	0	1	0	0	0	0	0	0	1	0	0	0	0	0	0	0	0	0	0	0	0	0	0	0	0	0	0	0	0	0	0	0	0	0	0
y5(1)	3	15	8	4	3_15_8_4	2	3.61092	37	18.923	2.286	10.0753	0	0	0	0	1	0	0	0	0	0	0	1	0	0	0	0	0	0	0	0	0	0	0	0	0	0	0	0	0	0	0	0	0	0	0	0	0	0
y0	3	15	9	2	3_15_9_2	3	3.3322	28	18.034	2.286	13.97	0	0	0	0	0	0	0	0	0	0	0	0	0	0	0	0	0	0	0	0	0	0	0	0	0	0	0	0	0	0	0	0	0	0	0	0	0	0
y0	3	15	9	2	3_15_9_2	5	3.3322	28	22.606	2.286	14.478	0	0	0	0	0	0	0	0	0	0	0	0	0	0	0	0	0	0	0	0	0	0	0	0	0	0	0	0	0	0	0	0	0	0	0	0	0	0
y0	3	15	9	2	3_15_9_2	1	3.3673	29	19.05	3.429	10.3293	0	0	0	0	0	0	0	0	0	0	0	0	0	0	0	0	0	0	0	0	0	0	0	0	0	0	0	0	0	0	0	0	0	0	0	0	0	0
y0	3	15	9	2	3_15_9_2	2	3.3673	29	21.082	3.048	15.24	0	0	0	0	0	0	0	0	0	0	0	0	0	0	0	0	0	0	0	0	0	0	0	0	0	0	0	0	0	0	0	0	0	0	0	0	0	0
y0	3	15	9	2	3_15_9_2	4	3.3673	29	18.542	3.175	10.16	0	0	0	0	0	0	0	0	0	0	0	0	0	0	0	0	0	0	0	0	0	0	0	0	0	0	0	0	0	0	0	0	0	0	0	0	0	0
y0	3	15	9	2	3_15_9_2	11	3.3673	29	22.352	2.794	14.986	0	0	0	0	0	0	0	0	0	0	0	0	0	0	0	0	0	0	0	0	0	0	0	0	0	0	0	0	0	0	0	0	0	0	0	0	0	0
y0	3	15	9	2	3_15_9_2	5	3.4012	30	16.256	3.302	14.986	0	0	0	0	0	0	0	0	0	0	0	0	0	0	0	0	0	0	0	0	0	0	0	0	0	0	0	0	0	0	0	0	0	0	0	0	0	0
y0	3	15	9	2	3_15_9_2	13	3.4012	30	18.669	2.921	10.16	0	0	0	0	0	0	0	0	0	0	0	0	0	0	0	0	0	0	0	0	0	0	0	0	0	0	0	0	0	0	0	0	0	0	0	0	0	0
y0	3	15	9	2	3_15_9_2	14	3.4012	30	19.685	2.794	9.73667	0	0	0	0	0	0	0	0	0	0	0	0	0	0	0	0	0	0	0	0	0	0	0	0	0	0	0	0	0	0	0	0	0	0	0	0	0	0
y0	3	15	9	2	3_15_9_2	16	3.43399	31	19.304	2.54	14.224	0	0	0	0	0	0	0	0	0	0	0	0	0	0	0	0	0	0	0	0	0	0	0	0	0	0	0	0	0	0	0	0	0	0	0	0	0	0
y0	3	15	9	2	3_15_9_2	17	3.43399	31	18.288	2.794	14.224	0	0	0	0	0	0	0	0	0	0	0	0	0	0	0	0	0	0	0	0	0	0	0	0	0	0	0	0	0	0	0	0	0	0	0	0	0	0
y17(2,2)	3	17	1	1	3_17_1_1	4	3.21888	25	19.558	2.54	13.208	2	0	0	0	0	0	2	0	0	0	0	0	0	0	0	0	0	4	0	0	0	0	0	0	0	0	0	0	0	0	0	0	0	0	0	0	0	0
y17(2,2)	3	17	1	1	3_17_1_1	5	3.3322	28	17.018	2.794	8.636	2	0	0	0	0	0	2	0	0	0	0	0	0	0	0	0	0	4	0	0	0	0	0	0	0	0	0	0	0	0	0	0	0	0	0	0	0	0
y17(2,2)	3	17	1	1	3_17_1_1	2	3.3673	29	20.828	3.302	14.732	2	0	0	0	0	0	2	0	0	0	0	0	0	0	0	0	0	4	0	0	0	0	0	0	0	0	0	0	0	0	0	0	0	0	0	0	0	0
y17(2,2)	3	17	1	1	3_17_1_1	6	3.3673	29	21.971	2.921	9.31333	2	0	0	0	0	0	2	0	0	0	0	0	0	0	0	0	0	4	0	0	0	0	0	0	0	0	0	0	0	0	0	0	0	0	0	0	0	0
y17(2,2)	3	17	1	1	3_17_1_1	1	3.43399	31	19.05	1.778	13.462	2	0	0	0	0	0	2	0	0	0	0	0	0	0	0	0	0	4	0	0	0	0	0	0	0	0	0	0	0	0	0	0	0	0	0	0	0	0
y17(2,2)	3	17	1	5	3_17_1_5	3	3.2581	26	22.606	2.794	14.478	2	0	0	0	0	0	2	0	0	0	0	0	0	0	0	0	0	4	0	0	0	0	0	0	0	0	0	0	0	0	0	0	0	0	0	0	0	0
y17(2,2)	3	17	1	5	3_17_1_5	1	3.29584	27	22.352	3.81	14.986	2	0	0	0	0	0	2	0	0	0	0	0	0	0	0	0	0	4	0	0	0	0	0	0	0	0	0	0	0	0	0	0	0	0	0	0	0	0
y17(2,2)	3	17	1	5	3_17_1_5	6	3.3322	28	19.558	3.048	13.97	2	0	0	0	0	0	2	0	0	0	0	0	0	0	0	0	0	4	0	0	0	0	0	0	0	0	0	0	0	0	0	0	0	0	0	0	0	0
y17(2,2)	3	17	1	5	3_17_1_5	2	3.3673	29	21.082	2.413	9.31333	2	0	0	0	0	0	2	0	0	0	0	0	0	0	0	0	0	4	0	0	0	0	0	0	0	0	0	0	0	0	0	0	0	0	0	0	0	0
y17(2,2)	3	17	1	5	3_17_1_5	4	3.3673	29	21.59	4.064	15.24	2	0	0	0	0	0	2	0	0	0	0	0	0	0	0	0	0	4	0	0	0	0	0	0	0	0	0	0	0	0	0	0	0	0	0	0	0	0
y17(2,2)	3	17	1	5	3_17_1_5	5	3.4012	30	15.24	3.302	12.192	2	0	0	0	0	0	2	0	0	0	0	0	0	0	0	0	0	4	0	0	0	0	0	0	0	0	0	0	0	0	0	0	0	0	0	0	0	0
y17(2,1)	3	17	2	1	3_17_2_1	2	3.3322	28	20.32	2.54	13.716	2	0	0	0	0	0	1	0	0	0	0	0	0	1	0	0	0	2	0	0	0	0	0	0	0	0	0	0	2	0	0	0	0	0	0	0	0	0
y17(2,1)	3	17	2	1	3_17_2_1	3	3.3322	28	18.796	2.54	13.462	2	0	0	0	0	0	1	0	0	0	0	0	0	1	0	0	0	2	0	0	0	0	0	0	0	0	0	0	2	0	0	0	0	0	0	0	0	0
y17(2,1)	3	17	2	1	3_17_2_1	5	3.3322	28	19.812	2.794	15.24	2	0	0	0	0	0	1	0	0	0	0	0	0	1	0	0	0	2	0	0	0	0	0	0	0	0	0	0	2	0	0	0	0	0	0	0	0	0
y17(2,1)	3	17	2	1	3_17_2_1	1	3.3673	29	20.066	2.54	14.986	2	0	0	0	0	0	1	0	0	0	0	0	0	1	0	0	0	2	0	0	0	0	0	0	0	0	0	0	2	0	0	0	0	0	0	0	0	0
y17(2,1)	3	17	2	1	3_17_2_1	6	3.3673	29	22.606	2.032	14.986	2	0	0	0	0	0	1	0	0	0	0	0	0	1	0	0	0	2	0	0	0	0	0	0	0	0	0	0	2	0	0	0	0	0	0	0	0	0
y17(2,1)	3	17	2	1	3_17_2_1	4	3.4012	30	19.558	3.048	14.478	2	0	0	0	0	0	1	0	0	0	0	0	0	1	0	0	0	2	0	0	0	0	0	0	0	0	0	0	2	0	0	0	0	0	0	0	0	0
y17(2,1)	3	17	2	2	3_17_2_2	4	3.3322	28	22.733	3.175	10.0753	2	0	0	0	0	0	1	0	0	0	0	0	0	1	0	0	0	2	0	0	0	0	0	0	0	0	0	0	2	0	0	0	0	0	0	0	0	0
y17(2,1)	3	17	2	2	3_17_2_2	5	3.3322	28	21.59	2.921	9.73667	2	0	0	0	0	0	1	0	0	0	0	0	0	1	0	0	0	2	0	0	0	0	0	0	0	0	0	0	2	0	0	0	0	0	0	0	0	0
y17(2,1)	3	17	2	2	3_17_2_2	6	3.3322	28	22.352	2.794	14.732	2	0	0	0	0	0	1	0	0	0	0	0	0	1	0	0	0	2	0	0	0	0	0	0	0	0	0	0	2	0	0	0	0	0	0	0	0	0
y17(2,1)	3	17	2	2	3_17_2_2	2	3.3673	29	21.971	3.556	9.652	2	0	0	0	0	0	1	0	0	0	0	0	0	1	0	0	0	2	0	0	0	0	0	0	0	0	0	0	2	0	0	0	0	0	0	0	0	0
y17(2,1)	3	17	2	2	3_17_2_2	1	3.4012	30	19.304	2.794	14.986	2	0	0	0	0	0	1	0	0	0	0	0	0	1	0	0	0	2	0	0	0	0	0	0	0	0	0	0	2	0	0	0	0	0	0	0	0	0
y17(2,1)	3	17	2	2	3_17_2_2	3	3.4012	30	20.574	2.286	13.97	2	0	0	0	0	0	1	0	0	0	0	0	0	1	0	0	0	2	0	0	0	0	0	0	0	0	0	0	2	0	0	0	0	0	0	0	0	0
y17(2,1)	3	17	2	3	3_17_2_3	2	3.3322	28	19.304	2.286	13.97	2	0	0	0	0	0	1	0	0	0	0	0	0	1	0	0	0	2	0	0	0	0	0	0	0	0	0	0	2	0	0	0	0	0	0	0	0	0
y17(2,1)	3	17	2	3	3_17_2_3	3	3.3673	29	21.59	3.048	14.986	2	0	0	0	0	0	1	0	0	0	0	0	0	1	0	0	0	2	0	0	0	0	0	0	0	0	0	0	2	0	0	0	0	0	0	0	0	0
y17(2,1)	3	17	2	3	3_17_2_3	4	3.4012	30	20.32	2.794	14.224	2	0	0	0	0	0	1	0	0	0	0	0	0	1	0	0	0	2	0	0	0	0	0	0	0	0	0	0	2	0	0	0	0	0	0	0	0	0
y17(2,1)	3	17	2	3	3_17_2_3	6	3.4012	30	22.86	4.064	16.002	2	0	0	0	0	0	1	0	0	0	0	0	0	1	0	0	0	2	0	0	0	0	0	0	0	0	0	0	2	0	0	0	0	0	0	0	0	0
y17(2,1)	3	17	2	4	3_17_2_4	2	3.3322	28	20.32	2.54	14.478	2	0	0	0	0	0	1	0	0	0	0	0	0	1	0	0	0	2	0	0	0	0	0	0	0	0	0	0	2	0	0	0	0	0	0	0	0	0
y17(2,1)	3	17	2	4	3_17_2_4	4	3.3322	28	22.352	2.794	14.478	2	0	0	0	0	0	1	0	0	0	0	0	0	1	0	0	0	2	0	0	0	0	0	0	0	0	0	0	2	0	0	0	0	0	0	0	0	0
y17(2,1)	3	17	2	4	3_17_2_4	5	3.3673	29	19.304	2.794	14.224	2	0	0	0	0	0	1	0	0	0	0	0	0	1	0	0	0	2	0	0	0	0	0	0	0	0	0	0	2	0	0	0	0	0	0	0	0	0
y17(2,1)	3	17	2	4	3_17_2_4	6	3.4012	30	21.844	3.556	14.224	2	0	0	0	0	0	1	0	0	0	0	0	0	1	0	0	0	2	0	0	0	0	0	0	0	0	0	0	2	0	0	0	0	0	0	0	0	0
y17(2,1)	3	17	2	4	3_17_2_4	3	3.43399	31	22.606	3.175	9.82133	2	0	0	0	0	0	1	0	0	0	0	0	0	1	0	0	0	2	0	0	0	0	0	0	0	0	0	0	2	0	0	0	0	0	0	0	0	0
y1(2)	3	17	3	1	3_17_3_1	11	3.21888	25	21.336	3.556	15.24	2	0	0	0	0	0	0	0	0	0	0	0	0	0	0	0	0	0	0	0	0	0	0	0	0	0	0	0	0	0	0	0	0	0	0	0	0	0
y1(2)	3	17	3	1	3_17_3_1	6	3.2581	26	17.272	2.794	13.716	2	0	0	0	0	0	0	0	0	0	0	0	0	0	0	0	0	0	0	0	0	0	0	0	0	0	0	0	0	0	0	0	0	0	0	0	0	0
y1(2)	3	17	3	1	3_17_3_1	1	3.3322	28	21.59	3.937	9.652	2	0	0	0	0	0	0	0	0	0	0	0	0	0	0	0	0	0	0	0	0	0	0	0	0	0	0	0	0	0	0	0	0	0	0	0	0	0
y1(2)	3	17	3	1	3_17_3_1	4	3.3673	29	20.828	3.048	15.494	2	0	0	0	0	0	0	0	0	0	0	0	0	0	0	0	0	0	0	0	0	0	0	0	0	0	0	0	0	0	0	0	0	0	0	0	0	0
y1(2)	3	17	3	1	3_17_3_1	2	3.49651	33	20.955	2.921	10.414	2	0	0	0	0	0	0	0	0	0	0	0	0	0	0	0	0	0	0	0	0	0	0	0	0	0	0	0	0	0	0	0	0	0	0	0	0	0
y1(2)	3	17	3	2	3_17_3_2	5	3.21888	25	22.86	3.048	14.478	2	0	0	0	0	0	0	0	0	0	0	0	0	0	0	0	0	0	0	0	0	0	0	0	0	0	0	0	0	0	0	0	0	0	0	0	0	0
y1(2)	3	17	3	2	3_17_3_2	4	3.29584	27	19.304	2.286	13.716	2	0	0	0	0	0	0	0	0	0	0	0	0	0	0	0	0	0	0	0	0	0	0	0	0	0	0	0	0	0	0	0	0	0	0	0	0	0
y1(2)	3	17	3	2	3_17_3_2	3	3.3322	28	20.32	3.556	14.732	2	0	0	0	0	0	0	0	0	0	0	0	0	0	0	0	0	0	0	0	0	0	0	0	0	0	0	0	0	0	0	0	0	0	0	0	0	0
y1(2)	3	17	3	2	3_17_3_2	8	3.3322	28	19.304	2.286	9.144	2	0	0	0	0	0	0	0	0	0	0	0	0	0	0	0	0	0	0	0	0	0	0	0	0	0	0	0	0	0	0	0	0	0	0	0	0	0
y1(2)	3	17	3	2	3_17_3_2	2	3.3673	29	20.574	2.159	9.73667	2	0	0	0	0	0	0	0	0	0	0	0	0	0	0	0	0	0	0	0	0	0	0	0	0	0	0	0	0	0	0	0	0	0	0	0	0	0
y1(2)	3	17	3	2	3_17_3_2	6	3.3673	29	21.844	3.048	15.24	2	0	0	0	0	0	0	0	0	0	0	0	0	0	0	0	0	0	0	0	0	0	0	0	0	0	0	0	0	0	0	0	0	0	0	0	0	0
y17(1,2)	3	17	4	1	3_17_4_1	2	3.3322	28	19.304	3.302	14.224	1	0	0	0	0	0	2	1	0	0	0	0	0	0	0	0	0	2	0	0	0	0	0	0	0	0	0	0	0	0	0	0	0	0	0	0	0	0
y17(1,2)	3	17	4	1	3_17_4_1	3	3.3322	28	21.844	3.048	14.732	1	0	0	0	0	0	2	1	0	0	0	0	0	0	0	0	0	2	0	0	0	0	0	0	0	0	0	0	0	0	0	0	0	0	0	0	0	0
y17(1,2)	3	17	4	1	3_17_4_1	4	3.43399	31	21.082	2.54	14.732	1	0	0	0	0	0	2	1	0	0	0	0	0	0	0	0	0	2	0	0	0	0	0	0	0	0	0	0	0	0	0	0	0	0	0	0	0	0
y17(1,2)	3	17	4	1	3_17_4_1	6	3.43399	31	20.828	3.048	14.478	1	0	0	0	0	0	2	1	0	0	0	0	0	0	0	0	0	2	0	0	0	0	0	0	0	0	0	0	0	0	0	0	0	0	0	0	0	0
y17(1,2)	3	17	4	1	3_17_4_1	1	3.46574	32	16.764	1.778	12.954	1	0	0	0	0	0	2	1	0	0	0	0	0	0	0	0	0	2	0	0	0	0	0	0	0	0	0	0	0	0	0	0	0	0	0	0	0	0
y17(1,2)	3	17	4	2	3_17_4_2	4	3.2581	26	22.098	2.54	9.31333	1	0	0	0	0	0	2	1	0	0	0	0	0	0	0	0	0	2	0	0	0	0	0	0	0	0	0	0	0	0	0	0	0	0	0	0	0	0
y17(1,2)	3	17	4	2	3_17_4_2	2	3.3322	28	20.574	1.778	14.478	1	0	0	0	0	0	2	1	0	0	0	0	0	0	0	0	0	2	0	0	0	0	0	0	0	0	0	0	0	0	0	0	0	0	0	0	0	0
y17(1,2)	3	17	4	2	3_17_4_2	6	3.3673	29	21.082	3.048	14.478	1	0	0	0	0	0	2	1	0	0	0	0	0	0	0	0	0	2	0	0	0	0	0	0	0	0	0	0	0	0	0	0	0	0	0	0	0	0
y17(1,2)	3	17	4	2	3_17_4_2	4	3.4012	30	20.828	2.54	14.224	1	0	0	0	0	0	2	1	0	0	0	0	0	0	0	0	0	2	0	0	0	0	0	0	0	0	0	0	0	0	0	0	0	0	0	0	0	0
y17(1,2)	3	17	4	2	3_17_4_2	5	3.4012	30	19.304	3.81	14.478	1	0	0	0	0	0	2	1	0	0	0	0	0	0	0	0	0	2	0	0	0	0	0	0	0	0	0	0	0	0	0	0	0	0	0	0	0	0
y17(1,2)	3	17	4	3	3_17_4_3	1	3.29584	27	22.352	2.54	14.478	1	0	0	0	0	0	2	1	0	0	0	0	0	0	0	0	0	2	0	0	0	0	0	0	0	0	0	0	0	0	0	0	0	0	0	0	0	0
y17(1,2)	3	17	4	3	3_17_4_3	6	3.3322	28	19.05	2.54	14.478	1	0	0	0	0	0	2	1	0	0	0	0	0	0	0	0	0	2	0	0	0	0	0	0	0	0	0	0	0	0	0	0	0	0	0	0	0	0
y17(1,2)	3	17	4	3	3_17_4_3	2	3.3673	29	18.542	2.794	13.97	1	0	0	0	0	0	2	1	0	0	0	0	0	0	0	0	0	2	0	0	0	0	0	0	0	0	0	0	0	0	0	0	0	0	0	0	0	0
y17(1,2)	3	17	4	3	3_17_4_3	4	3.4012	30	19.558	2.921	8.72067	1	0	0	0	0	0	2	1	0	0	0	0	0	0	0	0	0	2	0	0	0	0	0	0	0	0	0	0	0	0	0	0	0	0	0	0	0	0
y17(1,2)	3	17	4	3	3_17_4_3	5	3.4012	30	22.225	3.556	10.0753	1	0	0	0	0	0	2	1	0	0	0	0	0	0	0	0	0	2	0	0	0	0	0	0	0	0	0	0	0	0	0	0	0	0	0	0	0	0
y17(1,2)	3	17	4	4	3_17_4_4	6	3.29584	27	22.86	2.794	14.478	1	0	0	0	0	0	2	1	0	0	0	0	0	0	0	0	0	2	0	0	0	0	0	0	0	0	0	0	0	0	0	0	0	0	0	0	0	0
y17(1,2)	3	17	4	4	3_17_4_4	3	3.3322	28	20.32	3.302	14.732	1	0	0	0	0	0	2	1	0	0	0	0	0	0	0	0	0	2	0	0	0	0	0	0	0	0	0	0	0	0	0	0	0	0	0	0	0	0
y17(1,2)	3	17	4	4	3_17_4_4	2	3.3673	29	18.542	2.54	13.97	1	0	0	0	0	0	2	1	0	0	0	0	0	0	0	0	0	2	0	0	0	0	0	0	0	0	0	0	0	0	0	0	0	0	0	0	0	0
y17(1,2)	3	17	4	4	3_17_4_4	1	3.4012	30	21.082	2.794	9.82133	1	0	0	0	0	0	2	1	0	0	0	0	0	0	0	0	0	2	0	0	0	0	0	0	0	0	0	0	0	0	0	0	0	0	0	0	0	0
y17(1,2)	3	17	4	4	3_17_4_4	4	3.46574	32	18.796	2.286	13.97	1	0	0	0	0	0	2	1	0	0	0	0	0	0	0	0	0	2	0	0	0	0	0	0	0	0	0	0	0	0	0	0	0	0	0	0	0	0
y17(1,1)	3	17	5	1	3_17_5_1	5	3.3322	28	23.114	4.318	15.494	1	0	0	0	0	0	1	1	0	0	0	0	0	1	0	0	0	1	0	0	0	0	0	0	0	0	0	0	1	0	0	0	0	0	0	0	0	0
y17(1,1)	3	17	5	1	3_17_5_1	2	3.3673	29	21.082	3.048	9.906	1	0	0	0	0	0	1	1	0	0	0	0	0	1	0	0	0	1	0	0	0	0	0	0	0	0	0	0	1	0	0	0	0	0	0	0	0	0
y17(1,1)	3	17	5	1	3_17_5_1	3	3.4012	30	21.209	2.794	10.0753	1	0	0	0	0	0	1	1	0	0	0	0	0	1	0	0	0	1	0	0	0	0	0	0	0	0	0	0	1	0	0	0	0	0	0	0	0	0
y17(1,1)	3	17	5	1	3_17_5_1	6	3.4012	30	17.018	2.794	13.716	1	0	0	0	0	0	1	1	0	0	0	0	0	1	0	0	0	1	0	0	0	0	0	0	0	0	0	0	1	0	0	0	0	0	0	0	0	0
y17(1,1)	3	17	5	1	3_17_5_1	1	3.43399	31	19.177	3.302	9.398	1	0	0	0	0	0	1	1	0	0	0	0	0	1	0	0	0	1	0	0	0	0	0	0	0	0	0	0	1	0	0	0	0	0	0	0	0	0
y17(1,1)	3	17	5	1	3_17_5_1	4	3.43399	31	18.034	3.048	14.224	1	0	0	0	0	0	1	1	0	0	0	0	0	1	0	0	0	1	0	0	0	0	0	0	0	0	0	0	1	0	0	0	0	0	0	0	0	0
y17(1,1)	3	17	5	2	3_17_5_2	2	3.3322	28	20.574	2.794	13.716	1	0	0	0	0	0	1	1	0	0	0	0	0	1	0	0	0	1	0	0	0	0	0	0	0	0	0	0	1	0	0	0	0	0	0	0	0	0
y17(1,1)	3	17	5	2	3_17_5_2	5	3.3322	28	20.574	2.921	9.73667	1	0	0	0	0	0	1	1	0	0	0	0	0	1	0	0	0	1	0	0	0	0	0	0	0	0	0	0	1	0	0	0	0	0	0	0	0	0
y17(1,1)	3	17	5	2	3_17_5_2	6	3.3673	29	23.114	3.81	15.24	1	0	0	0	0	0	1	1	0	0	0	0	0	1	0	0	0	1	0	0	0	0	0	0	0	0	0	0	1	0	0	0	0	0	0	0	0	0
y17(1,1)	3	17	5	2	3_17_5_2	4	3.4012	30	21.59	2.54	14.224	1	0	0	0	0	0	1	1	0	0	0	0	0	1	0	0	0	1	0	0	0	0	0	0	0	0	0	0	1	0	0	0	0	0	0	0	0	0
y17(1,1)	3	17	5	2	3_17_5_2	1	3.58352	36	19.558	2.286	14.478	1	0	0	0	0	0	1	1	0	0	0	0	0	1	0	0	0	1	0	0	0	0	0	0	0	0	0	0	1	0	0	0	0	0	0	0	0	0
y17(1,1)	3	17	5	3	3_17_5_3	6	3.2581	26	21.59	2.54	14.224	1	0	0	0	0	0	1	1	0	0	0	0	0	1	0	0	0	1	0	0	0	0	0	0	0	0	0	0	1	0	0	0	0	0	0	0	0	0
y17(1,1)	3	17	5	3	3_17_5_3	3	3.3322	28	21.844	2.54	14.478	1	0	0	0	0	0	1	1	0	0	0	0	0	1	0	0	0	1	0	0	0	0	0	0	0	0	0	0	1	0	0	0	0	0	0	0	0	0
y17(1,1)	3	17	5	3	3_17_5_3	5	3.3322	28	21.336	3.302	14.986	1	0	0	0	0	0	1	1	0	0	0	0	0	1	0	0	0	1	0	0	0	0	0	0	0	0	0	0	1	0	0	0	0	0	0	0	0	0
y17(1,1)	3	17	5	3	3_17_5_3	1	3.3673	29	20.828	2.286	15.24	1	0	0	0	0	0	1	1	0	0	0	0	0	1	0	0	0	1	0	0	0	0	0	0	0	0	0	0	1	0	0	0	0	0	0	0	0	0
y17(1,1)	3	17	5	3	3_17_5_3	2	3.3673	29	22.098	2.794	15.24	1	0	0	0	0	0	1	1	0	0	0	0	0	1	0	0	0	1	0	0	0	0	0	0	0	0	0	0	1	0	0	0	0	0	0	0	0	0
y17(1,1)	3	17	5	3	3_17_5_3	4	3.4012	30	22.352	2.921	9.99067	1	0	0	0	0	0	1	1	0	0	0	0	0	1	0	0	0	1	0	0	0	0	0	0	0	0	0	0	1	0	0	0	0	0	0	0	0	0
y17(1,1)	3	17	5	4	3_17_5_4	5	3.29584	27	22.606	2.54	14.986	1	0	0	0	0	0	1	1	0	0	0	0	0	1	0	0	0	1	0	0	0	0	0	0	0	0	0	0	1	0	0	0	0	0	0	0	0	0
y17(1,1)	3	17	5	4	3_17_5_4	2	3.3322	28	20.32	3.048	14.732	1	0	0	0	0	0	1	1	0	0	0	0	0	1	0	0	0	1	0	0	0	0	0	0	0	0	0	0	1	0	0	0	0	0	0	0	0	0
y17(1,1)	3	17	5	4	3_17_5_4	1	3.3673	29	19.05	2.54	14.224	1	0	0	0	0	0	1	1	0	0	0	0	0	1	0	0	0	1	0	0	0	0	0	0	0	0	0	0	1	0	0	0	0	0	0	0	0	0
y17(1,1)	3	17	5	4	3_17_5_4	6	3.3673	29	20.193	3.556	10.0753	1	0	0	0	0	0	1	1	0	0	0	0	0	1	0	0	0	1	0	0	0	0	0	0	0	0	0	0	1	0	0	0	0	0	0	0	0	0
y17(1,1)	3	17	5	4	3_17_5_4	1	3.4012	30	19.304	2.794	14.478	1	0	0	0	0	0	1	1	0	0	0	0	0	1	0	0	0	1	0	0	0	0	0	0	0	0	0	0	1	0	0	0	0	0	0	0	0	0
y17(1,1)	3	17	5	4	3_17_5_4	4	3.4012	30	21.59	3.302	14.478	1	0	0	0	0	0	1	1	0	0	0	0	0	1	0	0	0	1	0	0	0	0	0	0	0	0	0	0	1	0	0	0	0	0	0	0	0	0
y1(1)	3	17	6	1	3_17_6_1	5	3.3322	28	20.574	2.794	15.24	1	0	0	0	0	0	0	1	0	0	0	0	0	0	0	0	0	0	0	0	0	0	0	0	0	0	0	0	0	0	0	0	0	0	0	0	0	0
y1(1)	3	17	6	1	3_17_6_1	3	3.4012	30	22.479	2.794	10.414	1	0	0	0	0	0	0	1	0	0	0	0	0	0	0	0	0	0	0	0	0	0	0	0	0	0	0	0	0	0	0	0	0	0	0	0	0	0
y1(1)	3	17	6	1	3_17_6_1	2	3.43399	31	17.272	2.286	14.224	1	0	0	0	0	0	0	1	0	0	0	0	0	0	0	0	0	0	0	0	0	0	0	0	0	0	0	0	0	0	0	0	0	0	0	0	0	0
y1(1)	3	17	6	1	3_17_6_1	4	3.43399	31	17.78	2.794	14.732	1	0	0	0	0	0	0	1	0	0	0	0	0	0	0	0	0	0	0	0	0	0	0	0	0	0	0	0	0	0	0	0	0	0	0	0	0	0
y1(1)	3	17	6	1	3_17_6_1	6	3.43399	31	19.05	2.794	14.478	1	0	0	0	0	0	0	1	0	0	0	0	0	0	0	0	0	0	0	0	0	0	0	0	0	0	0	0	0	0	0	0	0	0	0	0	0	0
y1(1)	3	17	6	2	3_17_6_2	1	3.3322	28	20.828	2.794	14.732	1	0	0	0	0	0	0	1	0	0	0	0	0	0	0	0	0	0	0	0	0	0	0	0	0	0	0	0	0	0	0	0	0	0	0	0	0	0
y1(1)	3	17	6	2	3_17_6_2	2	3.3673	29	21.082	2.286	15.24	1	0	0	0	0	0	0	1	0	0	0	0	0	0	0	0	0	0	0	0	0	0	0	0	0	0	0	0	0	0	0	0	0	0	0	0	0	0
y1(1)	3	17	6	2	3_17_6_2	3	3.3673	29	20.701	3.048	10.16	1	0	0	0	0	0	0	1	0	0	0	0	0	0	0	0	0	0	0	0	0	0	0	0	0	0	0	0	0	0	0	0	0	0	0	0	0	0
y1(1)	3	17	6	2	3_17_6_2	4	3.4012	30	22.733	2.413	10.414	1	0	0	0	0	0	0	1	0	0	0	0	0	0	0	0	0	0	0	0	0	0	0	0	0	0	0	0	0	0	0	0	0	0	0	0	0	0
y1(1)	3	17	6	2	3_17_6_2	5	3.43399	31	20.828	2.286	9.99067	1	0	0	0	0	0	0	1	0	0	0	0	0	0	0	0	0	0	0	0	0	0	0	0	0	0	0	0	0	0	0	0	0	0	0	0	0	0
y1(1)	3	17	6	2	3_17_6_2	6	3.43399	31	21.463	2.794	10.3293	1	0	0	0	0	0	0	1	0	0	0	0	0	0	0	0	0	0	0	0	0	0	0	0	0	0	0	0	0	0	0	0	0	0	0	0	0	0
y1(1)	3	17	6	3	3_17_6_3	5	3.3673	29	19.558	2.54	15.24	1	0	0	0	0	0	0	1	0	0	0	0	0	0	0	0	0	0	0	0	0	0	0	0	0	0	0	0	0	0	0	0	0	0	0	0	0	0
y1(1)	3	17	6	3	3_17_6_3	6	3.3673	29	20.32	3.556	15.494	1	0	0	0	0	0	0	1	0	0	0	0	0	0	0	0	0	0	0	0	0	0	0	0	0	0	0	0	0	0	0	0	0	0	0	0	0	0
y1(1)	3	17	6	3	3_17_6_3	1	3.4012	30	19.05	2.54	14.478	1	0	0	0	0	0	0	1	0	0	0	0	0	0	0	0	0	0	0	0	0	0	0	0	0	0	0	0	0	0	0	0	0	0	0	0	0	0
y1(1)	3	17	6	3	3_17_6_3	2	3.43399	31	21.971	2.667	10.0753	1	0	0	0	0	0	0	1	0	0	0	0	0	0	0	0	0	0	0	0	0	0	0	0	0	0	0	0	0	0	0	0	0	0	0	0	0	0
y1(1)	3	17	6	3	3_17_6_3	3	3.43399	31	19.812	2.54	14.732	1	0	0	0	0	0	0	1	0	0	0	0	0	0	0	0	0	0	0	0	0	0	0	0	0	0	0	0	0	0	0	0	0	0	0	0	0	0
y1(1)	3	17	6	3	3_17_6_3	4	3.43399	31	19.558	2.794	14.986	1	0	0	0	0	0	0	1	0	0	0	0	0	0	0	0	0	0	0	0	0	0	0	0	0	0	0	0	0	0	0	0	0	0	0	0	0	0
y1(1)	3	17	6	4	3_17_6_4	4	3.3322	28	22.098	2.794	15.24	1	0	0	0	0	0	0	1	0	0	0	0	0	0	0	0	0	0	0	0	0	0	0	0	0	0	0	0	0	0	0	0	0	0	0	0	0	0
y1(1)	3	17	6	4	3_17_6_4	6	3.3322	28	20.574	3.048	14.478	1	0	0	0	0	0	0	1	0	0	0	0	0	0	0	0	0	0	0	0	0	0	0	0	0	0	0	0	0	0	0	0	0	0	0	0	0	0
y1(1)	3	17	6	4	3_17_6_4	2	3.3673	29	21.336	2.794	9.99067	1	0	0	0	0	0	0	1	0	0	0	0	0	0	0	0	0	0	0	0	0	0	0	0	0	0	0	0	0	0	0	0	0	0	0	0	0	0
y1(1)	3	17	6	4	3_17_6_4	1	3.4012	30	19.939	2.54	9.56733	1	0	0	0	0	0	0	1	0	0	0	0	0	0	0	0	0	0	0	0	0	0	0	0	0	0	0	0	0	0	0	0	0	0	0	0	0	0
y1(1)	3	17	6	4	3_17_6_4	3	3.4012	30	24.384	3.429	10.2447	1	0	0	0	0	0	0	1	0	0	0	0	0	0	0	0	0	0	0	0	0	0	0	0	0	0	0	0	0	0	0	0	0	0	0	0	0	0
y1(1)	3	17	6	4	3_17_6_4	5	3.43399	31	22.352	2.794	10.414	1	0	0	0	0	0	0	1	0	0	0	0	0	0	0	0	0	0	0	0	0	0	0	0	0	0	0	0	0	0	0	0	0	0	0	0	0	0
y7(2)	3	17	7	2	3_17_7_2	5	3.29584	27	20.574	2.54	13.97	0	0	0	0	0	0	2	0	0	0	0	0	0	0	0	0	0	0	0	0	0	0	0	0	0	0	0	0	0	0	0	0	0	0	0	0	0	0
y7(2)	3	17	7	2	3_17_7_2	1	3.4012	30	20.066	2.667	9.48267	0	0	0	0	0	0	2	0	0	0	0	0	0	0	0	0	0	0	0	0	0	0	0	0	0	0	0	0	0	0	0	0	0	0	0	0	0	0
y7(2)	3	17	7	2	3_17_7_2	2	3.4012	30	21.336	3.302	9.48267	0	0	0	0	0	0	2	0	0	0	0	0	0	0	0	0	0	0	0	0	0	0	0	0	0	0	0	0	0	0	0	0	0	0	0	0	0	0
y7(2)	3	17	7	2	3_17_7_2	3	3.4012	30	21.336	2.921	9.652	0	0	0	0	0	0	2	0	0	0	0	0	0	0	0	0	0	0	0	0	0	0	0	0	0	0	0	0	0	0	0	0	0	0	0	0	0	0
y7(2)	3	17	7	2	3_17_7_2	4	3.43399	31	22.86	2.54	14.478	0	0	0	0	0	0	2	0	0	0	0	0	0	0	0	0	0	0	0	0	0	0	0	0	0	0	0	0	0	0	0	0	0	0	0	0	0	0
y7(2)	3	17	7	2	3_17_7_2	6	3.55535	35	21.463	2.667	9.99067	0	0	0	0	0	0	2	0	0	0	0	0	0	0	0	0	0	0	0	0	0	0	0	0	0	0	0	0	0	0	0	0	0	0	0	0	0	0
y7(2)	3	17	7	3	3_17_7_3	2	3.3322	28	20.32	4.064	14.986	0	0	0	0	0	0	2	0	0	0	0	0	0	0	0	0	0	0	0	0	0	0	0	0	0	0	0	0	0	0	0	0	0	0	0	0	0	0
y7(2)	3	17	7	3	3_17_7_3	4	3.3673	29	17.526	3.048	13.97	0	0	0	0	0	0	2	0	0	0	0	0	0	0	0	0	0	0	0	0	0	0	0	0	0	0	0	0	0	0	0	0	0	0	0	0	0	0
y7(2)	3	17	7	3	3_17_7_3	3	3.4012	30	20.066	3.048	13.97	0	0	0	0	0	0	2	0	0	0	0	0	0	0	0	0	0	0	0	0	0	0	0	0	0	0	0	0	0	0	0	0	0	0	0	0	0	0
y7(2)	3	17	7	3	3_17_7_3	1	3.43399	31	21.463	3.048	9.82133	0	0	0	0	0	0	2	0	0	0	0	0	0	0	0	0	0	0	0	0	0	0	0	0	0	0	0	0	0	0	0	0	0	0	0	0	0	0
y7(2)	3	17	7	3	3_17_7_3	5	3.46574	32	19.812	2.921	9.56733	0	0	0	0	0	0	2	0	0	0	0	0	0	0	0	0	0	0	0	0	0	0	0	0	0	0	0	0	0	0	0	0	0	0	0	0	0	0
y7(2)	3	17	7	3	3_17_7_3	6	3.52636	34	20.574	3.048	10.16	0	0	0	0	0	0	2	0	0	0	0	0	0	0	0	0	0	0	0	0	0	0	0	0	0	0	0	0	0	0	0	0	0	0	0	0	0	0
y7(1)	3	17	8	1	3_17_8_1	6	3.21888	25	20.32	2.794	13.716	0	0	0	0	0	0	1	0	0	0	0	0	0	1	0	0	0	0	0	0	0	0	0	0	0	0	0	0	0	0	0	0	0	0	0	0	0	0
y7(1)	3	17	8	1	3_17_8_1	3	3.29584	27	20.32	2.54	9.652	0	0	0	0	0	0	1	0	0	0	0	0	0	1	0	0	0	0	0	0	0	0	0	0	0	0	0	0	0	0	0	0	0	0	0	0	0	0
y7(1)	3	17	8	1	3_17_8_1	5	3.29584	27	19.812	2.794	13.97	0	0	0	0	0	0	1	0	0	0	0	0	0	1	0	0	0	0	0	0	0	0	0	0	0	0	0	0	0	0	0	0	0	0	0	0	0	0
y7(1)	3	17	8	1	3_17_8_1	1	3.3322	28	20.828	3.048	14.478	0	0	0	0	0	0	1	0	0	0	0	0	0	1	0	0	0	0	0	0	0	0	0	0	0	0	0	0	0	0	0	0	0	0	0	0	0	0
y7(1)	3	17	8	1	3_17_8_1	4	3.3322	28	19.05	3.302	14.478	0	0	0	0	0	0	1	0	0	0	0	0	0	1	0	0	0	0	0	0	0	0	0	0	0	0	0	0	0	0	0	0	0	0	0	0	0	0
y7(1)	3	17	8	1	3_17_8_1	2	3.4012	30	21.844	3.302	10.2447	0	0	0	0	0	0	1	0	0	0	0	0	0	1	0	0	0	0	0	0	0	0	0	0	0	0	0	0	0	0	0	0	0	0	0	0	0	0
y7(1)	3	17	8	2	3_17_8_2	2	3.3322	28	20.574	3.048	14.732	0	0	0	0	0	0	1	0	0	0	0	0	0	1	0	0	0	0	0	0	0	0	0	0	0	0	0	0	0	0	0	0	0	0	0	0	0	0
y7(1)	3	17	8	2	3_17_8_2	4	3.3322	28	21.844	3.81	15.494	0	0	0	0	0	0	1	0	0	0	0	0	0	1	0	0	0	0	0	0	0	0	0	0	0	0	0	0	0	0	0	0	0	0	0	0	0	0
y7(1)	3	17	8	2	3_17_8_2	6	3.3673	29	19.558	3.048	14.732	0	0	0	0	0	0	1	0	0	0	0	0	0	1	0	0	0	0	0	0	0	0	0	0	0	0	0	0	0	0	0	0	0	0	0	0	0	0
y7(1)	3	17	8	2	3_17_8_2	5	3.4012	30	19.558		13.462	0	0	0	0	0	0	1	0	0	0	0	0	0	1	0	0	0	0	0	0	0	0	0	0	0	0	0	0	0	0	0	0	0	0	0	0	0	0
y7(1)	3	17	8	2	3_17_8_2	1	3.43399	31	22.098	3.302	14.224	0	0	0	0	0	0	1	0	0	0	0	0	0	1	0	0	0	0	0	0	0	0	0	0	0	0	0	0	0	0	0	0	0	0	0	0	0	0
y7(1)	3	17	8	2	3_17_8_2	3	3.46574	32	18.161	2.286	9.398	0	0	0	0	0	0	1	0	0	0	0	0	0	1	0	0	0	0	0	0	0	0	0	0	0	0	0	0	0	0	0	0	0	0	0	0	0	0
y7(1)	3	17	8	3	3_17_8_3	2	3.29584	27	21.59	3.175	9.652	0	0	0	0	0	0	1	0	0	0	0	0	0	1	0	0	0	0	0	0	0	0	0	0	0	0	0	0	0	0	0	0	0	0	0	0	0	0
y7(1)	3	17	8	3	3_17_8_3	6	3.29584	27	15.494	2.54	13.716	0	0	0	0	0	0	1	0	0	0	0	0	0	1	0	0	0	0	0	0	0	0	0	0	0	0	0	0	0	0	0	0	0	0	0	0	0	0
y7(1)	3	17	8	3	3_17_8_3	1	3.3322	28	20.32	3.302	10.0753	0	0	0	0	0	0	1	0	0	0	0	0	0	1	0	0	0	0	0	0	0	0	0	0	0	0	0	0	0	0	0	0	0	0	0	0	0	0
y7(1)	3	17	8	3	3_17_8_3	3	3.3322	28	17.018	2.54	14.224	0	0	0	0	0	0	1	0	0	0	0	0	0	1	0	0	0	0	0	0	0	0	0	0	0	0	0	0	0	0	0	0	0	0	0	0	0	0
y7(1)	3	17	8	3	3_17_8_3	5	3.3673	29	19.05	2.286	14.224	0	0	0	0	0	0	1	0	0	0	0	0	0	1	0	0	0	0	0	0	0	0	0	0	0	0	0	0	0	0	0	0	0	0	0	0	0	0
y7(1)	3	17	8	3	3_17_8_3	4	3.4012	30	22.733	3.302	10.2447	0	0	0	0	0	0	1	0	0	0	0	0	0	1	0	0	0	0	0	0	0	0	0	0	0	0	0	0	0	0	0	0	0	0	0	0	0	0
y7(1)	3	17	8	4	3_17_8_4	4	3.29584	27	22.606	2.794	14.478	0	0	0	0	0	0	1	0	0	0	0	0	0	1	0	0	0	0	0	0	0	0	0	0	0	0	0	0	0	0	0	0	0	0	0	0	0	0
y7(1)	3	17	8	4	3_17_8_4	3	3.4012	30	23.622	2.54	14.732	0	0	0	0	0	0	1	0	0	0	0	0	0	1	0	0	0	0	0	0	0	0	0	0	0	0	0	0	0	0	0	0	0	0	0	0	0	0
y7(1)	3	17	8	4	3_17_8_4	6	3.43399	31	20.447	2.794	9.48267	0	0	0	0	0	0	1	0	0	0	0	0	0	1	0	0	0	0	0	0	0	0	0	0	0	0	0	0	0	0	0	0	0	0	0	0	0	0
y7(1)	3	17	8	4	3_17_8_4	5	3.46574	32	19.177	1.905	9.48267	0	0	0	0	0	0	1	0	0	0	0	0	0	1	0	0	0	0	0	0	0	0	0	0	0	0	0	0	0	0	0	0	0	0	0	0	0	0
y7(1)	3	17	8	4	3_17_8_4	2	3.58352	36	22.987	2.286	10.2447	0	0	0	0	0	0	1	0	0	0	0	0	0	1	0	0	0	0	0	0	0	0	0	0	0	0	0	0	0	0	0	0	0	0	0	0	0	0
y0	3	17	9	2	3_17_9_2	5	3.29584	27	19.05	2.794	9.73667	0	0	0	0	0	0	0	0	0	0	0	0	0	0	0	0	0	0	0	0	0	0	0	0	0	0	0	0	0	0	0	0	0	0	0	0	0	0
y0	3	17	9	2	3_17_9_2	1	3.3673	29	20.32	3.302	16.002	0	0	0	0	0	0	0	0	0	0	0	0	0	0	0	0	0	0	0	0	0	0	0	0	0	0	0	0	0	0	0	0	0	0	0	0	0	0
y0	3	17	9	2	3_17_9_2	2	3.3673	29	20.066	3.556	9.99067	0	0	0	0	0	0	0	0	0	0	0	0	0	0	0	0	0	0	0	0	0	0	0	0	0	0	0	0	0	0	0	0	0	0	0	0	0	0
y0	3	17	9	2	3_17_9_2	4	3.3673	29	22.352	3.683	10.922	0	0	0	0	0	0	0	0	0	0	0	0	0	0	0	0	0	0	0	0	0	0	0	0	0	0	0	0	0	0	0	0	0	0	0	0	0	0
y0	3	17	9	2	3_17_9_2	3	3.4012	30	19.812	2.794	14.732	0	0	0	0	0	0	0	0	0	0	0	0	0	0	0	0	0	0	0	0	0	0	0	0	0	0	0	0	0	0	0	0	0	0	0	0	0	0
y0	3	17	9	2	3_17_9_2	6	3.4012	30	21.082	2.794	15.24	0	0	0	0	0	0	0	0	0	0	0	0	0	0	0	0	0	0	0	0	0	0	0	0	0	0	0	0	0	0	0	0	0	0	0	0	0	0
y0	3	17	9	3	3_17_9_3	1	3.3673	29	20.828	1.524	14.732	0	0	0	0	0	0	0	0	0	0	0	0	0	0	0	0	0	0	0	0	0	0	0	0	0	0	0	0	0	0	0	0	0	0	0	0	0	0
y0	3	17	9	3	3_17_9_3	2	3.4012	30	19.05	2.794	14.732	0	0	0	0	0	0	0	0	0	0	0	0	0	0	0	0	0	0	0	0	0	0	0	0	0	0	0	0	0	0	0	0	0	0	0	0	0	0
y0	3	17	9	3	3_17_9_3	5	3.4012	30	20.828	3.048	14.732	0	0	0	0	0	0	0	0	0	0	0	0	0	0	0	0	0	0	0	0	0	0	0	0	0	0	0	0	0	0	0	0	0	0	0	0	0	0
y0	3	17	9	3	3_17_9_3	4	3.43399	31	20.828	2.667	9.48267	0	0	0	0	0	0	0	0	0	0	0	0	0	0	0	0	0	0	0	0	0	0	0	0	0	0	0	0	0	0	0	0	0	0	0	0	0	0
y0	3	17	9	3	3_17_9_3	6	3.52636	34	18.542	1.905	9.144	0	0	0	0	0	0	0	0	0	0	0	0	0	0	0	0	0	0	0	0	0	0	0	0	0	0	0	0	0	0	0	0	0	0	0	0	0	0
y23(2,2)	3	23	1	3	3_23_1_3	3	3.4012	30	22.479	3.683	10.5833	0	2	2	0	0	0	0	0	0	0	0	0	0	0	0	0	0	0	4	0	0	0	0	0	0	0	0	0	0	0	0	0	0	0	0	0	0	0
y23(2,2)	3	23	1	3	3_23_1_3	5	3.4012	30	23.876	3.556	15.24	0	2	2	0	0	0	0	0	0	0	0	0	0	0	0	0	0	0	4	0	0	0	0	0	0	0	0	0	0	0	0	0	0	0	0	0	0	0
y23(2,2)	3	23	1	3	3_23_1_3	1	3.43399	31	22.352	4.191	10.668	0	2	2	0	0	0	0	0	0	0	0	0	0	0	0	0	0	0	4	0	0	0	0	0	0	0	0	0	0	0	0	0	0	0	0	0	0	0
y23(2,2)	3	23	1	4	3_23_1_4	5	3.3673	29	22.86	4.699	11.0067	0	2	2	0	0	0	0	0	0	0	0	0	0	0	0	0	0	0	4	0	0	0	0	0	0	0	0	0	0	0	0	0	0	0	0	0	0	0
y23(2,2)	3	23	1	4	3_23_1_4	3	3.4012	30	21.59	5.334	16.256	0	2	2	0	0	0	0	0	0	0	0	0	0	0	0	0	0	0	4	0	0	0	0	0	0	0	0	0	0	0	0	0	0	0	0	0	0	0
y23(2,2)	3	23	1	4	3_23_1_4	6	3.43399	31	22.352	4.572	16.764	0	2	2	0	0	0	0	0	0	0	0	0	0	0	0	0	0	0	4	0	0	0	0	0	0	0	0	0	0	0	0	0	0	0	0	0	0	0
y23(2,2)	3	23	1	4	3_23_1_4	2	3.61092	37	22.733	4.699	11.5993	0	2	2	0	0	0	0	0	0	0	0	0	0	0	0	0	0	0	4	0	0	0	0	0	0	0	0	0	0	0	0	0	0	0	0	0	0	0
y23(2,1)	3	23	2	1	3_23_2_1	6	3.4012	30	23.368	4.572	11.0067	0	2	1	0	0	0	0	0	0	1	0	0	0	0	0	0	0	0	2	0	0	0	0	0	0	0	0	0	0	2	0	0	0	0	0	0	0	0
y23(2,1)	3	23	2	1	3_23_2_1	4	3.43399	31	14.478	4.826	13.208	0	2	1	0	0	0	0	0	0	1	0	0	0	0	0	0	0	0	2	0	0	0	0	0	0	0	0	0	0	2	0	0	0	0	0	0	0	0
y23(2,1)	3	23	2	1	3_23_2_1	2	3.58352	36	18.034	3.81	14.224	0	2	1	0	0	0	0	0	0	1	0	0	0	0	0	0	0	0	2	0	0	0	0	0	0	0	0	0	0	2	0	0	0	0	0	0	0	0
y23(2,1)	3	23	2	2	3_23_2_2	4	3.29584	27	22.606	3.302	10.668	0	2	1	0	0	0	0	0	0	1	0	0	0	0	0	0	0	0	2	0	0	0	0	0	0	0	0	0	0	2	0	0	0	0	0	0	0	0
y23(2,1)	3	23	2	2	3_23_2_2	6	3.29584	27	18.796	2.921	10.16	0	2	1	0	0	0	0	0	0	1	0	0	0	0	0	0	0	0	2	0	0	0	0	0	0	0	0	0	0	2	0	0	0	0	0	0	0	0
y23(2,1)	3	23	2	2	3_23_2_2	3	3.3322	28	18.796	3.683	10.0753	0	2	1	0	0	0	0	0	0	1	0	0	0	0	0	0	0	0	2	0	0	0	0	0	0	0	0	0	0	2	0	0	0	0	0	0	0	0
y23(2,1)	3	23	2	2	3_23_2_2	1	3.3673	29	22.86	4.826	17.272	0	2	1	0	0	0	0	0	0	1	0	0	0	0	0	0	0	0	2	0	0	0	0	0	0	0	0	0	0	2	0	0	0	0	0	0	0	0
y23(2,1)	3	23	2	2	3_23_2_2	2	3.46574	32	19.304	3.683	10.2447	0	2	1	0	0	0	0	0	0	1	0	0	0	0	0	0	0	0	2	0	0	0	0	0	0	0	0	0	0	2	0	0	0	0	0	0	0	0
y23(2,1)	3	23	2	2	3_23_2_2	5	3.55535	35	21.082	3.048	16.256	0	2	1	0	0	0	0	0	0	1	0	0	0	0	0	0	0	0	2	0	0	0	0	0	0	0	0	0	0	2	0	0	0	0	0	0	0	0
y23(2,1)	3	23	2	3	3_23_2_3	2	3.3322	28	18.796	4.064	16.002	0	2	1	0	0	0	0	0	0	1	0	0	0	0	0	0	0	0	2	0	0	0	0	0	0	0	0	0	0	2	0	0	0	0	0	0	0	0
y23(2,1)	3	23	2	3	3_23_2_3	4	3.4012	30	20.828	2.921	9.99067	0	2	1	0	0	0	0	0	0	1	0	0	0	0	0	0	0	0	2	0	0	0	0	0	0	0	0	0	0	2	0	0	0	0	0	0	0	0
y23(2,1)	3	23	2	3	3_23_2_3	3	3.43399	31	18.796	3.175	10.4987	0	2	1	0	0	0	0	0	0	1	0	0	0	0	0	0	0	0	2	0	0	0	0	0	0	0	0	0	0	2	0	0	0	0	0	0	0	0
y23(2,1)	3	23	2	3	3_23_2_3	6	3.43399	31	21.336	3.81	10.4987	0	2	1	0	0	0	0	0	0	1	0	0	0	0	0	0	0	0	2	0	0	0	0	0	0	0	0	0	0	2	0	0	0	0	0	0	0	0
y23(2,1)	3	23	2	3	3_23_2_3	5	3.46574	32	18.161	3.556	10.3293	0	2	1	0	0	0	0	0	0	1	0	0	0	0	0	0	0	0	2	0	0	0	0	0	0	0	0	0	0	2	0	0	0	0	0	0	0	0
y23(2,1)	3	23	2	4	3_23_2_4	1	3.3322	28	22.098	4.191	10.8373	0	2	1	0	0	0	0	0	0	1	0	0	0	0	0	0	0	0	2	0	0	0	0	0	0	0	0	0	0	2	0	0	0	0	0	0	0	0
y23(2,1)	3	23	2	4	3_23_2_4	2	3.3673	29	23.114	4.064	16.256	0	2	1	0	0	0	0	0	0	1	0	0	0	0	0	0	0	0	2	0	0	0	0	0	0	0	0	0	0	2	0	0	0	0	0	0	0	0
y23(2,1)	3	23	2	4	3_23_2_4	4	3.3673	29	23.241	3.683	10.8373	0	2	1	0	0	0	0	0	0	1	0	0	0	0	0	0	0	0	2	0	0	0	0	0	0	0	0	0	0	2	0	0	0	0	0	0	0	0
y23(2,1)	3	23	2	4	3_23_2_4	3	3.4012	30	20.066	4.318		0	2	1	0	0	0	0	0	0	1	0	0	0	0	0	0	0	0	2	0	0	0	0	0	0	0	0	0	0	2	0	0	0	0	0	0	0	0
y23(2,1)	3	23	2	4	3_23_2_4	5	3.49651	33	19.304	3.302	15.748	0	2	1	0	0	0	0	0	0	1	0	0	0	0	0	0	0	0	2	0	0	0	0	0	0	0	0	0	0	2	0	0	0	0	0	0	0	0
y2(2)	3	23	3	1	3_23_3_1	2	3.21888	25	20.066	3.048	14.224	0	2	0	0	0	0	0	0	0	0	0	0	0	0	0	0	0	0	0	0	0	0	0	0	0	0	0	0	0	0	0	0	0	0	0	0	0	0
y2(2)	3	23	3	1	3_23_3_1	5	3.3322	28	19.304	2.794	14.478	0	2	0	0	0	0	0	0	0	0	0	0	0	0	0	0	0	0	0	0	0	0	0	0	0	0	0	0	0	0	0	0	0	0	0	0	0	0
y2(2)	3	23	3	1	3_23_3_1	1	3.49651	33	22.606	3.556	15.494	0	2	0	0	0	0	0	0	0	0	0	0	0	0	0	0	0	0	0	0	0	0	0	0	0	0	0	0	0	0	0	0	0	0	0	0	0	0
y2(2)	3	23	3	1	3_23_3_1	4	3.55535	35	22.098	2.794	14.224	0	2	0	0	0	0	0	0	0	0	0	0	0	0	0	0	0	0	0	0	0	0	0	0	0	0	0	0	0	0	0	0	0	0	0	0	0	0
y2(2)	3	23	3	1	3_23_3_1	3	3.63759	38	20.574	2.794	13.97	0	2	0	0	0	0	0	0	0	0	0	0	0	0	0	0	0	0	0	0	0	0	0	0	0	0	0	0	0	0	0	0	0	0	0	0	0	0
y2(2)	3	23	3	2	3_23_3_2	4	3.3322	28	18.288	3.556	15.494	0	2	0	0	0	0	0	0	0	0	0	0	0	0	0	0	0	0	0	0	0	0	0	0	0	0	0	0	0	0	0	0	0	0	0	0	0	0
y2(2)	3	23	3	2	3_23_3_2	6	3.3322	28	21.59	3.81	15.494	0	2	0	0	0	0	0	0	0	0	0	0	0	0	0	0	0	0	0	0	0	0	0	0	0	0	0	0	0	0	0	0	0	0	0	0	0	0
y2(2)	3	23	3	2	3_23_3_2	5	3.3673	29	21.844	3.302	15.494	0	2	0	0	0	0	0	0	0	0	0	0	0	0	0	0	0	0	0	0	0	0	0	0	0	0	0	0	0	0	0	0	0	0	0	0	0	0
y2(2)	3	23	3	2	3_23_3_2	1	3.43399	31	20.32	3.81	16.256	0	2	0	0	0	0	0	0	0	0	0	0	0	0	0	0	0	0	0	0	0	0	0	0	0	0	0	0	0	0	0	0	0	0	0	0	0	0
y2(2)	3	23	3	2	3_23_3_2	2	3.43399	31	23.368	3.81	16.51	0	2	0	0	0	0	0	0	0	0	0	0	0	0	0	0	0	0	0	0	0	0	0	0	0	0	0	0	0	0	0	0	0	0	0	0	0	0
y2(2)	3	23	3	2	3_23_3_2	3	3.43399	31	19.304	2.921	10.3293	0	2	0	0	0	0	0	0	0	0	0	0	0	0	0	0	0	0	0	0	0	0	0	0	0	0	0	0	0	0	0	0	0	0	0	0	0	0
y2(2)	3	23	3	2	3_23_3_2	7	3.52636	34	21.59	3.048	14.478	0	2	0	0	0	0	0	0	0	0	0	0	0	0	0	0	0	0	0	0	0	0	0	0	0	0	0	0	0	0	0	0	0	0	0	0	0	0
y23(1,2)	3	23	4	1	3_23_4_1	4	3.29584	27	21.082	3.556	15.24	0	1	2	0	0	0	0	0	1	0	0	0	0	0	0	0	0	0	2	0	0	0	0	0	0	0	0	0	0	0	0	0	0	0	0	0	0	0
y23(1,2)	3	23	4	1	3_23_4_1	2	3.3322	28	22.606	2.54	15.24	0	1	2	0	0	0	0	0	1	0	0	0	0	0	0	0	0	0	2	0	0	0	0	0	0	0	0	0	0	0	0	0	0	0	0	0	0	0
y23(1,2)	3	23	4	1	3_23_4_1	5	3.3322	28	20.574	3.048	15.494	0	1	2	0	0	0	0	0	1	0	0	0	0	0	0	0	0	0	2	0	0	0	0	0	0	0	0	0	0	0	0	0	0	0	0	0	0	0
y23(1,2)	3	23	4	1	3_23_4_1	6	3.3322	28	21.844	3.048	14.732	0	1	2	0	0	0	0	0	1	0	0	0	0	0	0	0	0	0	2	0	0	0	0	0	0	0	0	0	0	0	0	0	0	0	0	0	0	0
y23(1,2)	3	23	4	1	3_23_4_1	3	3.3673	29	23.114	3.302	14.986	0	1	2	0	0	0	0	0	1	0	0	0	0	0	0	0	0	0	2	0	0	0	0	0	0	0	0	0	0	0	0	0	0	0	0	0	0	0
y23(1,2)	3	23	4	1	3_23_4_1	1	3.4012	30	22.606	3.556	15.24	0	1	2	0	0	0	0	0	1	0	0	0	0	0	0	0	0	0	2	0	0	0	0	0	0	0	0	0	0	0	0	0	0	0	0	0	0	0
y23(1,2)	3	23	4	2	3_23_4_2	4	3.21888	25	19.558		15.494	0	1	2	0	0	0	0	0	1	0	0	0	0	0	0	0	0	0	2	0	0	0	0	0	0	0	0	0	0	0	0	0	0	0	0	0	0	0
y23(1,2)	3	23	4	2	3_23_4_2	5	3.29584	27	20.32	3.937	9.906	0	1	2	0	0	0	0	0	1	0	0	0	0	0	0	0	0	0	2	0	0	0	0	0	0	0	0	0	0	0	0	0	0	0	0	0	0	0
y23(1,2)	3	23	4	2	3_23_4_2	2	3.3322	28	20.574	4.064	14.986	0	1	2	0	0	0	0	0	1	0	0	0	0	0	0	0	0	0	2	0	0	0	0	0	0	0	0	0	0	0	0	0	0	0	0	0	0	0
y23(1,2)	3	23	4	2	3_23_4_2	3	3.3673	29	18.034	3.048	14.478	0	1	2	0	0	0	0	0	1	0	0	0	0	0	0	0	0	0	2	0	0	0	0	0	0	0	0	0	0	0	0	0	0	0	0	0	0	0
y23(1,2)	3	23	4	2	3_23_4_2	6	3.3673	29	18.034	3.556	13.716	0	1	2	0	0	0	0	0	1	0	0	0	0	0	0	0	0	0	2	0	0	0	0	0	0	0	0	0	0	0	0	0	0	0	0	0	0	0
y23(1,2)	3	23	4	2	3_23_4_2	1	3.4012	30	20.574	3.81	15.748	0	1	2	0	0	0	0	0	1	0	0	0	0	0	0	0	0	0	2	0	0	0	0	0	0	0	0	0	0	0	0	0	0	0	0	0	0	0
y23(1,2)	3	23	4	3	3_23_4_3	1	3.17805	24	18.542	2.54	14.224	0	1	2	0	0	0	0	0	1	0	0	0	0	0	0	0	0	0	2	0	0	0	0	0	0	0	0	0	0	0	0	0	0	0	0	0	0	0
y23(1,2)	3	23	4	3	3_23_4_3	2	3.21888	25	21.844	2.794	14.224	0	1	2	0	0	0	0	0	1	0	0	0	0	0	0	0	0	0	2	0	0	0	0	0	0	0	0	0	0	0	0	0	0	0	0	0	0	0
y23(1,2)	3	23	4	3	3_23_4_3	5	3.29584	27	17.526	2.286	13.716	0	1	2	0	0	0	0	0	1	0	0	0	0	0	0	0	0	0	2	0	0	0	0	0	0	0	0	0	0	0	0	0	0	0	0	0	0	0
y23(1,2)	3	23	4	3	3_23_4_3	4	3.3322	28	20.828	3.81	14.732	0	1	2	0	0	0	0	0	1	0	0	0	0	0	0	0	0	0	2	0	0	0	0	0	0	0	0	0	0	0	0	0	0	0	0	0	0	0
y23(1,2)	3	23	4	3	3_23_4_3	6	3.3673	29	22.479	2.921	10.668	0	1	2	0	0	0	0	0	1	0	0	0	0	0	0	0	0	0	2	0	0	0	0	0	0	0	0	0	0	0	0	0	0	0	0	0	0	0
y23(1,2)	3	23	4	3	3_23_4_3	3	3.49651	33	21.336	2.286	10.414	0	1	2	0	0	0	0	0	1	0	0	0	0	0	0	0	0	0	2	0	0	0	0	0	0	0	0	0	0	0	0	0	0	0	0	0	0	0
y23(1,2)	3	23	4	4	3_23_4_4	4	3.17805	24	21.336	2.54	14.224	0	1	2	0	0	0	0	0	1	0	0	0	0	0	0	0	0	0	2	0	0	0	0	0	0	0	0	0	0	0	0	0	0	0	0	0	0	0
y23(1,2)	3	23	4	4	3_23_4_4	2	3.3673	29	21.844	2.794	15.24	0	1	2	0	0	0	0	0	1	0	0	0	0	0	0	0	0	0	2	0	0	0	0	0	0	0	0	0	0	0	0	0	0	0	0	0	0	0
y23(1,2)	3	23	4	4	3_23_4_4	3	3.3673	29	21.59	2.54	14.986	0	1	2	0	0	0	0	0	1	0	0	0	0	0	0	0	0	0	2	0	0	0	0	0	0	0	0	0	0	0	0	0	0	0	0	0	0	0
y23(1,2)	3	23	4	4	3_23_4_4	1	3.43399	31	19.558	3.302	14.478	0	1	2	0	0	0	0	0	1	0	0	0	0	0	0	0	0	0	2	0	0	0	0	0	0	0	0	0	0	0	0	0	0	0	0	0	0	0
y23(1,2)	3	23	4	4	3_23_4_4	5	3.43399	31	20.193	3.683	10.0753	0	1	2	0	0	0	0	0	1	0	0	0	0	0	0	0	0	0	2	0	0	0	0	0	0	0	0	0	0	0	0	0	0	0	0	0	0	0
y23(1,2)	3	23	4	4	3_23_4_4	6	3.43399	31	23.114	3.048	15.24	0	1	2	0	0	0	0	0	1	0	0	0	0	0	0	0	0	0	2	0	0	0	0	0	0	0	0	0	0	0	0	0	0	0	0	0	0	0
y23(1,1)	3	23	5	1	3_23_5_1	6	3.29584	27	19.05	2.794	15.494	0	1	1	0	0	0	0	0	1	1	0	0	0	0	0	0	0	0	1	0	0	0	0	0	0	0	0	0	0	1	0	0	0	0	0	0	0	0
y23(1,1)	3	23	5	1	3_23_5_1	1	3.3322	28	19.812	2.794	16.002	0	1	1	0	0	0	0	0	1	1	0	0	0	0	0	0	0	0	1	0	0	0	0	0	0	0	0	0	0	1	0	0	0	0	0	0	0	0
y23(1,1)	3	23	5	1	3_23_5_1	4	3.3322	28	22.606	3.556	15.494	0	1	1	0	0	0	0	0	1	1	0	0	0	0	0	0	0	0	1	0	0	0	0	0	0	0	0	0	0	1	0	0	0	0	0	0	0	0
y23(1,1)	3	23	5	1	3_23_5_1	5	3.3322	28	19.558	3.302	15.24	0	1	1	0	0	0	0	0	1	1	0	0	0	0	0	0	0	0	1	0	0	0	0	0	0	0	0	0	0	1	0	0	0	0	0	0	0	0
y23(1,1)	3	23	5	1	3_23_5_1	2	3.4012	30	20.574	3.302	10.3293	0	1	1	0	0	0	0	0	1	1	0	0	0	0	0	0	0	0	1	0	0	0	0	0	0	0	0	0	0	1	0	0	0	0	0	0	0	0
y23(1,1)	3	23	5	1	3_23_5_1	3	3.4012	30	21.336	3.048	10.3293	0	1	1	0	0	0	0	0	1	1	0	0	0	0	0	0	0	0	1	0	0	0	0	0	0	0	0	0	0	1	0	0	0	0	0	0	0	0
y23(1,1)	3	23	5	2	3_23_5_2	2	3.3673	29	21.59	3.937	10.8373	0	1	1	0	0	0	0	0	1	1	0	0	0	0	0	0	0	0	1	0	0	0	0	0	0	0	0	0	0	1	0	0	0	0	0	0	0	0
y23(1,1)	3	23	5	2	3_23_5_2	4	3.3673	29	20.447	3.81	10.4987	0	1	1	0	0	0	0	0	1	1	0	0	0	0	0	0	0	0	1	0	0	0	0	0	0	0	0	0	0	1	0	0	0	0	0	0	0	0
y23(1,1)	3	23	5	2	3_23_5_2	3	3.4012	30	21.971	3.81	10.922	0	1	1	0	0	0	0	0	1	1	0	0	0	0	0	0	0	0	1	0	0	0	0	0	0	0	0	0	0	1	0	0	0	0	0	0	0	0
y23(1,1)	3	23	5	2	3_23_5_2	5	3.4012	30	20.066	3.81	14.986	0	1	1	0	0	0	0	0	1	1	0	0	0	0	0	0	0	0	1	0	0	0	0	0	0	0	0	0	0	1	0	0	0	0	0	0	0	0
y23(1,1)	3	23	5	2	3_23_5_2	1	3.43399	31	19.558	3.937	11.0913	0	1	1	0	0	0	0	0	1	1	0	0	0	0	0	0	0	0	1	0	0	0	0	0	0	0	0	0	0	1	0	0	0	0	0	0	0	0
y23(1,1)	3	23	5	2	3_23_5_2	6	3.49651	33	14.732	2.794	12.954	0	1	1	0	0	0	0	0	1	1	0	0	0	0	0	0	0	0	1	0	0	0	0	0	0	0	0	0	0	1	0	0	0	0	0	0	0	0
y23(1,1)	3	23	5	3	3_23_5_3	3	3.3322	28	22.098	4.064	16.256	0	1	1	0	0	0	0	0	1	1	0	0	0	0	0	0	0	0	1	0	0	0	0	0	0	0	0	0	0	1	0	0	0	0	0	0	0	0
y23(1,1)	3	23	5	3	3_23_5_3	1	3.4012	30	22.733	2.921	10.16	0	1	1	0	0	0	0	0	1	1	0	0	0	0	0	0	0	0	1	0	0	0	0	0	0	0	0	0	0	1	0	0	0	0	0	0	0	0
y23(1,1)	3	23	5	3	3_23_5_3	5	3.66356	39	21.336	3.556	16.51	0	1	1	0	0	0	0	0	1	1	0	0	0	0	0	0	0	0	1	0	0	0	0	0	0	0	0	0	0	1	0	0	0	0	0	0	0	0
y23(1,1)	3	23	5	4	3_23_5_4	4	3.2581	26	20.32	3.81	14.224	0	1	1	0	0	0	0	0	1	1	0	0	0	0	0	0	0	0	1	0	0	0	0	0	0	0	0	0	0	1	0	0	0	0	0	0	0	0
y23(1,1)	3	23	5	4	3_23_5_4	1	3.29584	27	19.05	3.048	9.99067	0	1	1	0	0	0	0	0	1	1	0	0	0	0	0	0	0	0	1	0	0	0	0	0	0	0	0	0	0	1	0	0	0	0	0	0	0	0
y23(1,1)	3	23	5	4	3_23_5_4	3	3.3322	28	20.32	3.556	14.224	0	1	1	0	0	0	0	0	1	1	0	0	0	0	0	0	0	0	1	0	0	0	0	0	0	0	0	0	0	1	0	0	0	0	0	0	0	0
y23(1,1)	3	23	5	4	3_23_5_4	5	3.3673	29	20.066	3.302	14.478	0	1	1	0	0	0	0	0	1	1	0	0	0	0	0	0	0	0	1	0	0	0	0	0	0	0	0	0	0	1	0	0	0	0	0	0	0	0
y23(1,1)	3	23	5	4	3_23_5_4	2	3.43399	31	21.082	2.032	13.462	0	1	1	0	0	0	0	0	1	1	0	0	0	0	0	0	0	0	1	0	0	0	0	0	0	0	0	0	0	1	0	0	0	0	0	0	0	0
y2(1)	3	23	6	1	3_23_6_1	5	3.17805	24	17.78	2.794	13.462	0	1	0	0	0	0	0	0	1	0	0	0	0	0	0	0	0	0	0	0	0	0	0	0	0	0	0	0	0	0	0	0	0	0	0	0	0	0
y2(1)	3	23	6	1	3_23_6_1	6	3.3322	28	19.304	3.048	14.986	0	1	0	0	0	0	0	0	1	0	0	0	0	0	0	0	0	0	0	0	0	0	0	0	0	0	0	0	0	0	0	0	0	0	0	0	0	0
y2(1)	3	23	6	1	3_23_6_1	4	3.3673	29	20.701	3.175	10.0753	0	1	0	0	0	0	0	0	1	0	0	0	0	0	0	0	0	0	0	0	0	0	0	0	0	0	0	0	0	0	0	0	0	0	0	0	0	0
y2(1)	3	23	6	1	3_23_6_1	1	3.4012	30	18.796	3.048	15.494	0	1	0	0	0	0	0	0	1	0	0	0	0	0	0	0	0	0	0	0	0	0	0	0	0	0	0	0	0	0	0	0	0	0	0	0	0	0
y2(1)	3	23	6	2	3_23_6_2	1	3.21888	25	21.082	2.794	15.748	0	1	0	0	0	0	0	0	1	0	0	0	0	0	0	0	0	0	0	0	0	0	0	0	0	0	0	0	0	0	0	0	0	0	0	0	0	0
y2(1)	3	23	6	2	3_23_6_2	2	3.3322	28	20.32	3.556	15.494	0	1	0	0	0	0	0	0	1	0	0	0	0	0	0	0	0	0	0	0	0	0	0	0	0	0	0	0	0	0	0	0	0	0	0	0	0	0
y2(1)	3	23	6	2	3_23_6_2	6	3.3322	28	20.066	3.302	14.986	0	1	0	0	0	0	0	0	1	0	0	0	0	0	0	0	0	0	0	0	0	0	0	0	0	0	0	0	0	0	0	0	0	0	0	0	0	0
y2(1)	3	23	6	2	3_23_6_2	4	3.3673	29	20.574	2.54	16.002	0	1	0	0	0	0	0	0	1	0	0	0	0	0	0	0	0	0	0	0	0	0	0	0	0	0	0	0	0	0	0	0	0	0	0	0	0	0
y2(1)	3	23	6	2	3_23_6_2	3	3.43399	31	20.32	2.794	15.24	0	1	0	0	0	0	0	0	1	0	0	0	0	0	0	0	0	0	0	0	0	0	0	0	0	0	0	0	0	0	0	0	0	0	0	0	0	0
y2(1)	3	23	6	2	3_23_6_2	5	3.43399	31	22.987	3.302	10.4987	0	1	0	0	0	0	0	0	1	0	0	0	0	0	0	0	0	0	0	0	0	0	0	0	0	0	0	0	0	0	0	0	0	0	0	0	0	0
y2(1)	3	23	6	3	3_23_6_3	4	3.29584	27	21.082	2.032	14.224	0	1	0	0	0	0	0	0	1	0	0	0	0	0	0	0	0	0	0	0	0	0	0	0	0	0	0	0	0	0	0	0	0	0	0	0	0	0
y2(1)	3	23	6	3	3_23_6_3	3	3.3322	28	22.352	2.794	14.986	0	1	0	0	0	0	0	0	1	0	0	0	0	0	0	0	0	0	0	0	0	0	0	0	0	0	0	0	0	0	0	0	0	0	0	0	0	0
y2(1)	3	23	6	3	3_23_6_3	5	3.3322	28	19.05	3.556	15.494	0	1	0	0	0	0	0	0	1	0	0	0	0	0	0	0	0	0	0	0	0	0	0	0	0	0	0	0	0	0	0	0	0	0	0	0	0	0
y2(1)	3	23	6	3	3_23_6_3	5	3.3673	29	19.812	3.81	9.99067	0	1	0	0	0	0	0	0	1	0	0	0	0	0	0	0	0	0	0	0	0	0	0	0	0	0	0	0	0	0	0	0	0	0	0	0	0	0
y2(1)	3	23	6	3	3_23_6_3	1	3.4012	30	22.86	3.429	14.986	0	1	0	0	0	0	0	0	1	0	0	0	0	0	0	0	0	0	0	0	0	0	0	0	0	0	0	0	0	0	0	0	0	0	0	0	0	0
y2(1)	3	23	6	3	3_23_6_3	4	3.4012	30	18.796	3.302	14.986	0	1	0	0	0	0	0	0	1	0	0	0	0	0	0	0	0	0	0	0	0	0	0	0	0	0	0	0	0	0	0	0	0	0	0	0	0	0
y2(1)	3	23	6	3	3_23_6_3	2	3.43399	31	19.304	2.794	14.986	0	1	0	0	0	0	0	0	1	0	0	0	0	0	0	0	0	0	0	0	0	0	0	0	0	0	0	0	0	0	0	0	0	0	0	0	0	0
y2(1)	3	23	6	3	3_23_6_3	6	3.43399	31	19.685	2.413	10.414	0	1	0	0	0	0	0	0	1	0	0	0	0	0	0	0	0	0	0	0	0	0	0	0	0	0	0	0	0	0	0	0	0	0	0	0	0	0
y2(1)	3	23	6	3	3_23_6_3	6	3.43399	31	21.463	3.302	9.22867	0	1	0	0	0	0	0	0	1	0	0	0	0	0	0	0	0	0	0	0	0	0	0	0	0	0	0	0	0	0	0	0	0	0	0	0	0	0
y2(1)	3	23	6	3	3_23_6_3	1	3.46574	32	17.526	2.794	10.7527	0	1	0	0	0	0	0	0	1	0	0	0	0	0	0	0	0	0	0	0	0	0	0	0	0	0	0	0	0	0	0	0	0	0	0	0	0	0
y2(1)	3	23	6	3	3_23_6_3	3	3.52636	34	18.288	2.286	14.478	0	1	0	0	0	0	0	0	1	0	0	0	0	0	0	0	0	0	0	0	0	0	0	0	0	0	0	0	0	0	0	0	0	0	0	0	0	0
y3(2)	3	23	7	2	3_23_7_2	3	3.2581	26	21.336	2.794	14.224	0	0	2	0	0	0	0	0	0	0	0	0	0	0	0	0	0	0	0	0	0	0	0	0	0	0	0	0	0	0	0	0	0	0	0	0	0	0
y3(2)	3	23	7	2	3_23_7_2	2	3.3322	28	18.796	2.794	14.224	0	0	2	0	0	0	0	0	0	0	0	0	0	0	0	0	0	0	0	0	0	0	0	0	0	0	0	0	0	0	0	0	0	0	0	0	0	0
y3(2)	3	23	7	2	3_23_7_2	6	3.4012	30	19.05	2.794	14.478	0	0	2	0	0	0	0	0	0	0	0	0	0	0	0	0	0	0	0	0	0	0	0	0	0	0	0	0	0	0	0	0	0	0	0	0	0	0
y3(2)	3	23	7	2	3_23_7_2	5	3.43399	31	20.574	3.048	14.732	0	0	2	0	0	0	0	0	0	0	0	0	0	0	0	0	0	0	0	0	0	0	0	0	0	0	0	0	0	0	0	0	0	0	0	0	0	0
y3(2)	3	23	7	2	3_23_7_2	1	3.49651	33	21.336	3.556	10.4987	0	0	2	0	0	0	0	0	0	0	0	0	0	0	0	0	0	0	0	0	0	0	0	0	0	0	0	0	0	0	0	0	0	0	0	0	0	0
y3(2)	3	23	7	3	3_23_7_3	1	3.3322	28	18.796	1.778	14.478	0	0	2	0	0	0	0	0	0	0	0	0	0	0	0	0	0	0	0	0	0	0	0	0	0	0	0	0	0	0	0	0	0	0	0	0	0	0
y3(2)	3	23	7	3	3_23_7_3	9	3.3322	28	21.59	2.794	15.494	0	0	2	0	0	0	0	0	0	0	0	0	0	0	0	0	0	0	0	0	0	0	0	0	0	0	0	0	0	0	0	0	0	0	0	0	0	0
y3(2)	3	23	7	3	3_23_7_3	2	3.3673	29	19.558	2.794	14.986	0	0	2	0	0	0	0	0	0	0	0	0	0	0	0	0	0	0	0	0	0	0	0	0	0	0	0	0	0	0	0	0	0	0	0	0	0	0
y3(2)	3	23	7	3	3_23_7_3	5	3.4012	30	22.098	3.302	14.986	0	0	2	0	0	0	0	0	0	0	0	0	0	0	0	0	0	0	0	0	0	0	0	0	0	0	0	0	0	0	0	0	0	0	0	0	0	0
y3(2)	3	23	7	3	3_23_7_3	3	3.43399	31	21.209	2.032	9.56733	0	0	2	0	0	0	0	0	0	0	0	0	0	0	0	0	0	0	0	0	0	0	0	0	0	0	0	0	0	0	0	0	0	0	0	0	0	0
y3(2)	3	23	7	3	3_23_7_3	4	3.43399	31	22.352	3.048	14.478	0	0	2	0	0	0	0	0	0	0	0	0	0	0	0	0	0	0	0	0	0	0	0	0	0	0	0	0	0	0	0	0	0	0	0	0	0	0
y3(2)	3	23	7	3	3_23_7_3	6	3.43399	31	22.352	3.048	14.732	0	0	2	0	0	0	0	0	0	0	0	0	0	0	0	0	0	0	0	0	0	0	0	0	0	0	0	0	0	0	0	0	0	0	0	0	0	0
y3(1)	3	23	8	1	3_23_8_1	2	3.17805	24	20.066	2.286	14.224	0	0	1	0	0	0	0	0	0	1	0	0	0	0	0	0	0	0	0	0	0	0	0	0	0	0	0	0	0	0	0	0	0	0	0	0	0	0
y3(1)	3	23	8	1	3_23_8_1	6	3.3322	28	19.939	2.667	9.48267	0	0	1	0	0	0	0	0	0	1	0	0	0	0	0	0	0	0	0	0	0	0	0	0	0	0	0	0	0	0	0	0	0	0	0	0	0	0
y3(1)	3	23	8	1	3_23_8_1	5	3.3673	29	23.368	3.302	15.748	0	0	1	0	0	0	0	0	0	1	0	0	0	0	0	0	0	0	0	0	0	0	0	0	0	0	0	0	0	0	0	0	0	0	0	0	0	0
y3(1)	3	23	8	1	3_23_8_1	1	3.4012	30	19.812	3.048	14.224	0	0	1	0	0	0	0	0	0	1	0	0	0	0	0	0	0	0	0	0	0	0	0	0	0	0	0	0	0	0	0	0	0	0	0	0	0	0
y3(1)	3	23	8	1	3_23_8_1	2	3.4012	30	21.971	2.54	10.2447	0	0	1	0	0	0	0	0	0	1	0	0	0	0	0	0	0	0	0	0	0	0	0	0	0	0	0	0	0	0	0	0	0	0	0	0	0	0
y3(1)	3	23	8	1	3_23_8_1	4	3.4012	30	21.717	2.921	10.2447	0	0	1	0	0	0	0	0	0	1	0	0	0	0	0	0	0	0	0	0	0	0	0	0	0	0	0	0	0	0	0	0	0	0	0	0	0	0
y3(1)	3	23	8	2	3_23_8_2	2	3.29584	27	20.828	3.048	14.986	0	0	1	0	0	0	0	0	0	1	0	0	0	0	0	0	0	0	0	0	0	0	0	0	0	0	0	0	0	0	0	0	0	0	0	0	0	0
y3(1)	3	23	8	2	3_23_8_2	3	3.3322	28	17.526	3.429	9.906	0	0	1	0	0	0	0	0	0	1	0	0	0	0	0	0	0	0	0	0	0	0	0	0	0	0	0	0	0	0	0	0	0	0	0	0	0	0
y3(1)	3	23	8	2	3_23_8_2	6	3.3322	28	18.796	3.048	14.478	0	0	1	0	0	0	0	0	0	1	0	0	0	0	0	0	0	0	0	0	0	0	0	0	0	0	0	0	0	0	0	0	0	0	0	0	0	0
y3(1)	3	23	8	2	3_23_8_2	1	3.3673	29	21.59	3.556	15.24	0	0	1	0	0	0	0	0	0	1	0	0	0	0	0	0	0	0	0	0	0	0	0	0	0	0	0	0	0	0	0	0	0	0	0	0	0	0
y3(1)	3	23	8	2	3_23_8_2	5	3.49651	33	17.653	2.413	9.56733	0	0	1	0	0	0	0	0	0	1	0	0	0	0	0	0	0	0	0	0	0	0	0	0	0	0	0	0	0	0	0	0	0	0	0	0	0	0
y3(1)	3	23	8	3	3_23_8_3	4	3.21888	25	17.78	2.54	13.462	0	0	1	0	0	0	0	0	0	1	0	0	0	0	0	0	0	0	0	0	0	0	0	0	0	0	0	0	0	0	0	0	0	0	0	0	0	0
y3(1)	3	23	8	3	3_23_8_3	3	3.4012	30	18.542	2.794	14.224	0	0	1	0	0	0	0	0	0	1	0	0	0	0	0	0	0	0	0	0	0	0	0	0	0	0	0	0	0	0	0	0	0	0	0	0	0	0
y3(1)	3	23	8	3	3_23_8_3	2	3.43399	31	17.526	2.54	14.224	0	0	1	0	0	0	0	0	0	1	0	0	0	0	0	0	0	0	0	0	0	0	0	0	0	0	0	0	0	0	0	0	0	0	0	0	0	0
y3(1)	3	23	8	3	3_23_8_3	1	3.46574	32	18.288	2.794	9.906	0	0	1	0	0	0	0	0	0	1	0	0	0	0	0	0	0	0	0	0	0	0	0	0	0	0	0	0	0	0	0	0	0	0	0	0	0	0
y3(1)	3	23	8	3	3_23_8_3	5	3.46574	32	18.288	3.048	14.732	0	0	1	0	0	0	0	0	0	1	0	0	0	0	0	0	0	0	0	0	0	0	0	0	0	0	0	0	0	0	0	0	0	0	0	0	0	0
y3(1)	3	23	8	4	3_23_8_4	1	3.29584	27	20.32	3.556	14.224	0	0	1	0	0	0	0	0	0	1	0	0	0	0	0	0	0	0	0	0	0	0	0	0	0	0	0	0	0	0	0	0	0	0	0	0	0	0
y3(1)	3	23	8	4	3_23_8_4	2	3.3673	29	20.828	2.794	10.0753	0	0	1	0	0	0	0	0	0	1	0	0	0	0	0	0	0	0	0	0	0	0	0	0	0	0	0	0	0	0	0	0	0	0	0	0	0	0
y3(1)	3	23	8	4	3_23_8_4	4	3.4012	30	23.114	2.667	10.4987	0	0	1	0	0	0	0	0	0	1	0	0	0	0	0	0	0	0	0	0	0	0	0	0	0	0	0	0	0	0	0	0	0	0	0	0	0	0
y3(1)	3	23	8	4	3_23_8_4	5	3.46574	32	18.034	2.54	13.97	0	0	1	0	0	0	0	0	0	1	0	0	0	0	0	0	0	0	0	0	0	0	0	0	0	0	0	0	0	0	0	0	0	0	0	0	0	0
y3(1)	3	23	8	4	3_23_8_4	6	3.46574	32	17.78	1.778	8.72067	0	0	1	0	0	0	0	0	0	1	0	0	0	0	0	0	0	0	0	0	0	0	0	0	0	0	0	0	0	0	0	0	0	0	0	0	0	0
y3(1)	3	23	8	4	3_23_8_4	3	3.52636	34	21.59	3.048	14.732	0	0	1	0	0	0	0	0	0	1	0	0	0	0	0	0	0	0	0	0	0	0	0	0	0	0	0	0	0	0	0	0	0	0	0	0	0	0
y0	3	23	9	2	3_23_9_2	5	3.17805	24	18.034	2.794	14.478	0	0	0	0	0	0	0	0	0	0	0	0	0	0	0	0	0	0	0	0	0	0	0	0	0	0	0	0	0	0	0	0	0	0	0	0	0	0
y0	3	23	9	2	3_23_9_2	1	3.29584	27	20.32	2.794	14.224	0	0	0	0	0	0	0	0	0	0	0	0	0	0	0	0	0	0	0	0	0	0	0	0	0	0	0	0	0	0	0	0	0	0	0	0	0	0
y0	3	23	9	2	3_23_9_2	4	3.4012	30	21.336	3.302	15.748	0	0	0	0	0	0	0	0	0	0	0	0	0	0	0	0	0	0	0	0	0	0	0	0	0	0	0	0	0	0	0	0	0	0	0	0	0	0
y0	3	23	9	2	3_23_9_2	6	3.4012	30	20.447	3.048	10.2447	0	0	0	0	0	0	0	0	0	0	0	0	0	0	0	0	0	0	0	0	0	0	0	0	0	0	0	0	0	0	0	0	0	0	0	0	0	0
y0	3	23	9	2	3_23_9_2	2	3.43399	31	13.97	2.032	13.716	0	0	0	0	0	0	0	0	0	0	0	0	0	0	0	0	0	0	0	0	0	0	0	0	0	0	0	0	0	0	0	0	0	0	0	0	0	0
y0	3	23	9	2	3_23_9_2	3	3.43399	31	20.574	2.794	15.24	0	0	0	0	0	0	0	0	0	0	0	0	0	0	0	0	0	0	0	0	0	0	0	0	0	0	0	0	0	0	0	0	0	0	0	0	0	0
y0	3	23	9	3	3_23_9_3	6	3.3322	28	20.066	3.302	15.494	0	0	0	0	0	0	0	0	0	0	0	0	0	0	0	0	0	0	0	0	0	0	0	0	0	0	0	0	0	0	0	0	0	0	0	0	0	0
y0	3	23	9	3	3_23_9_3	4	3.3673	29	18.542	2.286	15.494	0	0	0	0	0	0	0	0	0	0	0	0	0	0	0	0	0	0	0	0	0	0	0	0	0	0	0	0	0	0	0	0	0	0	0	0	0	0
y0	3	23	9	3	3_23_9_3	3	3.49651	33	19.812	2.54	15.24	0	0	0	0	0	0	0	0	0	0	0	0	0	0	0	0	0	0	0	0	0	0	0	0	0	0	0	0	0	0	0	0	0	0	0	0	0	0
y0	3	23	9	3	3_23_9_3	1	3.52636	34	22.098	3.048	14.986	0	0	0	0	0	0	0	0	0	0	0	0	0	0	0	0	0	0	0	0	0	0	0	0	0	0	0	0	0	0	0	0	0	0	0	0	0	0
y0	3	23	9	3	3_23_9_3	5	3.73767	42	20.828	3.175	11.176	0	0	0	0	0	0	0	0	0	0	0	0	0	0	0	0	0	0	0	0	0	0	0	0	0	0	0	0	0	0	0	0	0	0	0	0	0	0
y24(2,2)	3	24	1	3	3_24_1_3	5	3.17805	24	20.828	3.81	14.478	0	2	0	2	0	0	0	0	0	0	0	0	0	0	0	0	0	0	0	4	0	0	0	0	0	0	0	0	0	0	0	0	0	0	0	0	0	0
y24(2,2)	3	24	1	3	3_24_1_3	2	3.3673	29	22.733	3.81	10.5833	0	2	0	2	0	0	0	0	0	0	0	0	0	0	0	0	0	0	0	4	0	0	0	0	0	0	0	0	0	0	0	0	0	0	0	0	0	0
y24(2,2)	3	24	1	3	3_24_1_3	1	3.52636	34	19.431	2.794	10.0753	0	2	0	2	0	0	0	0	0	0	0	0	0	0	0	0	0	0	0	4	0	0	0	0	0	0	0	0	0	0	0	0	0	0	0	0	0	0
y24(2,2)	3	24	1	3	3_24_1_3	4	3.52636	34	21.59	3.556	13.97	0	2	0	2	0	0	0	0	0	0	0	0	0	0	0	0	0	0	0	4	0	0	0	0	0	0	0	0	0	0	0	0	0	0	0	0	0	0
y24(2,2)	3	24	1	3	3_24_1_3	6	3.52636	34	20.574	2.794	14.986	0	2	0	2	0	0	0	0	0	0	0	0	0	0	0	0	0	0	0	4	0	0	0	0	0	0	0	0	0	0	0	0	0	0	0	0	0	0
y24(2,1)	3	24	2	1	3_24_2_1	2	3.3673	29	19.558	2.794	14.986	0	2	0	1	0	0	0	0	0	0	1	0	0	0	0	0	0	0	0	2	0	0	0	0	0	0	0	0	0	0	2	0	0	0	0	0	0	0
y24(2,1)	3	24	2	1	3_24_2_1	4	3.3673	29	20.828	3.048	16.002	0	2	0	1	0	0	0	0	0	0	1	0	0	0	0	0	0	0	0	2	0	0	0	0	0	0	0	0	0	0	2	0	0	0	0	0	0	0
y24(2,1)	3	24	2	1	3_24_2_1	6	3.3673	29	22.225	3.048	10.5833	0	2	0	1	0	0	0	0	0	0	1	0	0	0	0	0	0	0	0	2	0	0	0	0	0	0	0	0	0	0	2	0	0	0	0	0	0	0
y24(2,1)	3	24	2	1	3_24_2_1	5	3.43399	31	20.066	4.064	15.494	0	2	0	1	0	0	0	0	0	0	1	0	0	0	0	0	0	0	0	2	0	0	0	0	0	0	0	0	0	0	2	0	0	0	0	0	0	0
y24(2,1)	3	24	2	1	3_24_2_1	1	3.49651	33	19.05	2.794	13.462	0	2	0	1	0	0	0	0	0	0	1	0	0	0	0	0	0	0	0	2	0	0	0	0	0	0	0	0	0	0	2	0	0	0	0	0	0	0
y24(2,1)	3	24	2	2	3_24_2_2	5	3.2581	26	19.304	2.794	13.716	0	2	0	1	0	0	0	0	0	0	1	0	0	0	0	0	0	0	0	2	0	0	0	0	0	0	0	0	0	0	2	0	0	0	0	0	0	0
y24(2,1)	3	24	2	2	3_24_2_2	2	3.3322	28	22.098	4.318	15.24	0	2	0	1	0	0	0	0	0	0	1	0	0	0	0	0	0	0	0	2	0	0	0	0	0	0	0	0	0	0	2	0	0	0	0	0	0	0
y24(2,1)	3	24	2	2	3_24_2_2	4	3.3673	29	20.32	3.302	15.24	0	2	0	1	0	0	0	0	0	0	1	0	0	0	0	0	0	0	0	2	0	0	0	0	0	0	0	0	0	0	2	0	0	0	0	0	0	0
y24(2,1)	3	24	2	2	3_24_2_2	6	3.3673	29	19.812	3.048	15.24	0	2	0	1	0	0	0	0	0	0	1	0	0	0	0	0	0	0	0	2	0	0	0	0	0	0	0	0	0	0	2	0	0	0	0	0	0	0
y24(2,1)	3	24	2	2	3_24_2_2	3	3.43399	31	22.098	3.683	10.3293	0	2	0	1	0	0	0	0	0	0	1	0	0	0	0	0	0	0	0	2	0	0	0	0	0	0	0	0	0	0	2	0	0	0	0	0	0	0
y24(2,1)	3	24	2	2	3_24_2_2	1	3.61092	37	24.384	2.794	10.668	0	2	0	1	0	0	0	0	0	0	1	0	0	0	0	0	0	0	0	2	0	0	0	0	0	0	0	0	0	0	2	0	0	0	0	0	0	0
y24(2,1)	3	24	2	3	3_24_2_3	5	3.3322	28	21.59	3.048	15.24	0	2	0	1	0	0	0	0	0	0	1	0	0	0	0	0	0	0	0	2	0	0	0	0	0	0	0	0	0	0	2	0	0	0	0	0	0	0
y24(2,1)	3	24	2	3	3_24_2_3	6	3.3322	28	22.86	3.048	13.208	0	2	0	1	0	0	0	0	0	0	1	0	0	0	0	0	0	0	0	2	0	0	0	0	0	0	0	0	0	0	2	0	0	0	0	0	0	0
y24(2,1)	3	24	2	3	3_24_2_3	3	3.3673	29	23.114	4.064	16.002	0	2	0	1	0	0	0	0	0	0	1	0	0	0	0	0	0	0	0	2	0	0	0	0	0	0	0	0	0	0	2	0	0	0	0	0	0	0
y24(2,1)	3	24	2	3	3_24_2_3	1	3.4012	30	22.352	2.794	15.24	0	2	0	1	0	0	0	0	0	0	1	0	0	0	0	0	0	0	0	2	0	0	0	0	0	0	0	0	0	0	2	0	0	0	0	0	0	0
y24(2,1)	3	24	2	3	3_24_2_3	4	3.4012	30	26.162	3.81	16.764	0	2	0	1	0	0	0	0	0	0	1	0	0	0	0	0	0	0	0	2	0	0	0	0	0	0	0	0	0	0	2	0	0	0	0	0	0	0
y24(2,1)	3	24	2	3	3_24_2_3	6	3.52636	34	17.78	2.286	15.494	0	2	0	1	0	0	0	0	0	0	1	0	0	0	0	0	0	0	0	2	0	0	0	0	0	0	0	0	0	0	2	0	0	0	0	0	0	0
y24(2,1)	3	24	2	4	3_24_2_4	1	3.13549	23	19.304	2.794	14.224	0	2	0	1	0	0	0	0	0	0	1	0	0	0	0	0	0	0	0	2	0	0	0	0	0	0	0	0	0	0	2	0	0	0	0	0	0	0
y24(2,1)	3	24	2	4	3_24_2_4	3	3.3673	29	18.542	2.794	13.97	0	2	0	1	0	0	0	0	0	0	1	0	0	0	0	0	0	0	0	2	0	0	0	0	0	0	0	0	0	0	2	0	0	0	0	0	0	0
y24(2,1)	3	24	2	4	3_24_2_4	5	3.3673	29	22.098	2.794	15.494	0	2	0	1	0	0	0	0	0	0	1	0	0	0	0	0	0	0	0	2	0	0	0	0	0	0	0	0	0	0	2	0	0	0	0	0	0	0
y24(2,1)	3	24	2	4	3_24_2_4	2	3.4012	30	20.574	3.81	15.24	0	2	0	1	0	0	0	0	0	0	1	0	0	0	0	0	0	0	0	2	0	0	0	0	0	0	0	0	0	0	2	0	0	0	0	0	0	0
y2(2)	3	24	3	1	3_24_3_1	4	3.3673	29	19.304	2.54	9.82133	0	2	0	0	0	0	0	0	0	0	0	0	0	0	0	0	0	0	0	0	0	0	0	0	0	0	0	0	0	0	0	0	0	0	0	0	0	0
y2(2)	3	24	3	1	3_24_3_1	2	3.4012	30	19.558	2.286	14.478	0	2	0	0	0	0	0	0	0	0	0	0	0	0	0	0	0	0	0	0	0	0	0	0	0	0	0	0	0	0	0	0	0	0	0	0	0	0
y2(2)	3	24	3	1	3_24_3_1	1	3.46574	32	20.574	2.794	15.24	0	2	0	0	0	0	0	0	0	0	0	0	0	0	0	0	0	0	0	0	0	0	0	0	0	0	0	0	0	0	0	0	0	0	0	0	0	0
y2(2)	3	24	3	1	3_24_3_1	3	3.52636	34	20.701	2.159	10.3293	0	2	0	0	0	0	0	0	0	0	0	0	0	0	0	0	0	0	0	0	0	0	0	0	0	0	0	0	0	0	0	0	0	0	0	0	0	0
y2(2)	3	24	3	3	3_24_3_3	3	3.29584	27	22.098	4.064	16.256	0	2	0	0	0	0	0	0	0	0	0	0	0	0	0	0	0	0	0	0	0	0	0	0	0	0	0	0	0	0	0	0	0	0	0	0	0	0
y2(2)	3	24	3	3	3_24_3_3	6	3.29584	27	20.828	3.81	15.748	0	2	0	0	0	0	0	0	0	0	0	0	0	0	0	0	0	0	0	0	0	0	0	0	0	0	0	0	0	0	0	0	0	0	0	0	0	0
y2(2)	3	24	3	3	3_24_3_3	1	3.3322	28	22.098	3.81	16.256	0	2	0	0	0	0	0	0	0	0	0	0	0	0	0	0	0	0	0	0	0	0	0	0	0	0	0	0	0	0	0	0	0	0	0	0	0	0
y2(2)	3	24	3	3	3_24_3_3	4	3.3673	29	21.336	3.81	10.414	0	2	0	0	0	0	0	0	0	0	0	0	0	0	0	0	0	0	0	0	0	0	0	0	0	0	0	0	0	0	0	0	0	0	0	0	0	0
y2(2)	3	24	3	3	3_24_3_3	2	3.43399	31	18.034	2.54	14.224	0	2	0	0	0	0	0	0	0	0	0	0	0	0	0	0	0	0	0	0	0	0	0	0	0	0	0	0	0	0	0	0	0	0	0	0	0	0
y2(2)	3	24	3	3	3_24_3_3	5	3.43399	31	21.082	3.683	10.7527	0	2	0	0	0	0	0	0	0	0	0	0	0	0	0	0	0	0	0	0	0	0	0	0	0	0	0	0	0	0	0	0	0	0	0	0	0	0
y24(1,2)	3	24	4	1	3_24_4_1	1	3.17805	24	21.59	2.794	13.462	0	1	0	2	0	0	0	0	1	0	0	0	0	0	0	0	0	0	0	2	0	0	0	0	0	0	0	0	0	0	0	0	0	0	0	0	0	0
y24(1,2)	3	24	4	1	3_24_4_1	2	3.4012	30	22.352	3.048	15.494	0	1	0	2	0	0	0	0	1	0	0	0	0	0	0	0	0	0	0	2	0	0	0	0	0	0	0	0	0	0	0	0	0	0	0	0	0	0
y24(1,2)	3	24	4	1	3_24_4_1	5	3.49651	33	19.05	3.048	13.97	0	1	0	2	0	0	0	0	1	0	0	0	0	0	0	0	0	0	0	2	0	0	0	0	0	0	0	0	0	0	0	0	0	0	0	0	0	0
y24(1,2)	3	24	4	3	3_24_4_3	1	3.3322	28	16.002	2.032	11.938	0	1	0	2	0	0	0	0	1	0	0	0	0	0	0	0	0	0	0	2	0	0	0	0	0	0	0	0	0	0	0	0	0	0	0	0	0	0
y24(1,2)	3	24	4	4	3_24_4_4	6	3.29584	27	23.368	2.794	15.748	0	1	0	2	0	0	0	0	1	0	0	0	0	0	0	0	0	0	0	2	0	0	0	0	0	0	0	0	0	0	0	0	0	0	0	0	0	0
y24(1,2)	3	24	4	4	3_24_4_4	4	3.4012	30	21.59	2.921	10.3293	0	1	0	2	0	0	0	0	1	0	0	0	0	0	0	0	0	0	0	2	0	0	0	0	0	0	0	0	0	0	0	0	0	0	0	0	0	0
y24(1,2)	3	24	4	4	3_24_4_4	3	3.46574	32	23.368	3.556	16.256	0	1	0	2	0	0	0	0	1	0	0	0	0	0	0	0	0	0	0	2	0	0	0	0	0	0	0	0	0	0	0	0	0	0	0	0	0	0
y24(1,2)	3	24	4	4	3_24_4_4	2	3.52636	34	19.812	2.54	15.494	0	1	0	2	0	0	0	0	1	0	0	0	0	0	0	0	0	0	0	2	0	0	0	0	0	0	0	0	0	0	0	0	0	0	0	0	0	0
y24(1,2)	3	24	4	4	3_24_4_4	5	3.61092	37	23.622	2.921	11.0067	0	1	0	2	0	0	0	0	1	0	0	0	0	0	0	0	0	0	0	2	0	0	0	0	0	0	0	0	0	0	0	0	0	0	0	0	0	0
y24(1,1)	3	24	5	1	3_24_5_1	6	3.13549	23	19.05	3.048	14.478	0	1	0	1	0	0	0	0	1	0	1	0	0	0	0	0	0	0	0	1	0	0	0	0	0	0	0	0	0	0	1	0	0	0	0	0	0	0
y24(1,1)	3	24	5	1	3_24_5_1	4	3.2581	26	20.066	2.54	14.224	0	1	0	1	0	0	0	0	1	0	1	0	0	0	0	0	0	0	0	1	0	0	0	0	0	0	0	0	0	0	1	0	0	0	0	0	0	0
y24(1,1)	3	24	5	1	3_24_5_1	5	3.3322	28	21.844	3.048	15.24	0	1	0	1	0	0	0	0	1	0	1	0	0	0	0	0	0	0	0	1	0	0	0	0	0	0	0	0	0	0	1	0	0	0	0	0	0	0
y24(1,1)	3	24	5	1	3_24_5_1	1	3.3673	29	21.209	2.667	10.16	0	1	0	1	0	0	0	0	1	0	1	0	0	0	0	0	0	0	0	1	0	0	0	0	0	0	0	0	0	0	1	0	0	0	0	0	0	0
y24(1,1)	3	24	5	1	3_24_5_1	2	3.3673	29	20.32	3.048	14.986	0	1	0	1	0	0	0	0	1	0	1	0	0	0	0	0	0	0	0	1	0	0	0	0	0	0	0	0	0	0	1	0	0	0	0	0	0	0
y24(1,1)	3	24	5	3	3_24_5_3	3	3.17805	24	20.32	3.048	14.986	0	1	0	1	0	0	0	0	1	0	1	0	0	0	0	0	0	0	0	1	0	0	0	0	0	0	0	0	0	0	1	0	0	0	0	0	0	0
y24(1,1)	3	24	5	3	3_24_5_3	5	3.17805	24	19.05	2.794	13.462	0	1	0	1	0	0	0	0	1	0	1	0	0	0	0	0	0	0	0	1	0	0	0	0	0	0	0	0	0	0	1	0	0	0	0	0	0	0
y24(1,1)	3	24	5	3	3_24_5_3	23	3.21888	25	19.05	3.556	14.224	0	1	0	1	0	0	0	0	1	0	1	0	0	0	0	0	0	0	0	1	0	0	0	0	0	0	0	0	0	0	1	0	0	0	0	0	0	0
y24(1,1)	3	24	5	3	3_24_5_3	20	3.3322	28	20.574	2.794	14.732	0	1	0	1	0	0	0	0	1	0	1	0	0	0	0	0	0	0	0	1	0	0	0	0	0	0	0	0	0	0	1	0	0	0	0	0	0	0
y24(1,1)	3	24	5	3	3_24_5_3	22	3.3322	28	21.336	4.318	14.224	0	1	0	1	0	0	0	0	1	0	1	0	0	0	0	0	0	0	0	1	0	0	0	0	0	0	0	0	0	0	1	0	0	0	0	0	0	0
y24(1,1)	3	24	5	3	3_24_5_3	24	3.3322	28	19.939	3.302	10.0753	0	1	0	1	0	0	0	0	1	0	1	0	0	0	0	0	0	0	0	1	0	0	0	0	0	0	0	0	0	0	1	0	0	0	0	0	0	0
y24(1,1)	3	24	5	3	3_24_5_3	1	3.43399	31	23.368	2.794	14.986	0	1	0	1	0	0	0	0	1	0	1	0	0	0	0	0	0	0	0	1	0	0	0	0	0	0	0	0	0	0	1	0	0	0	0	0	0	0
y24(1,1)	3	24	5	3	3_24_5_3	2	3.46574	32	20.828	3.302	13.208	0	1	0	1	0	0	0	0	1	0	1	0	0	0	0	0	0	0	0	1	0	0	0	0	0	0	0	0	0	0	1	0	0	0	0	0	0	0
y24(1,1)	3	24	5	3	3_24_5_3	4	3.46574	32	21.336	3.302	14.986	0	1	0	1	0	0	0	0	1	0	1	0	0	0	0	0	0	0	0	1	0	0	0	0	0	0	0	0	0	0	1	0	0	0	0	0	0	0
y24(1,1)	3	24	5	3	3_24_5_3	25	3.52636	34	20.955	3.302	9.73667	0	1	0	1	0	0	0	0	1	0	1	0	0	0	0	0	0	0	0	1	0	0	0	0	0	0	0	0	0	0	1	0	0	0	0	0	0	0
y24(1,1)	3	24	5	4	3_24_5_4	1	3.17805	24	19.812	3.302	13.716	0	1	0	1	0	0	0	0	1	0	1	0	0	0	0	0	0	0	0	1	0	0	0	0	0	0	0	0	0	0	1	0	0	0	0	0	0	0
y24(1,1)	3	24	5	4	3_24_5_4	3	3.2581	26	21.59	2.54	14.224	0	1	0	1	0	0	0	0	1	0	1	0	0	0	0	0	0	0	0	1	0	0	0	0	0	0	0	0	0	0	1	0	0	0	0	0	0	0
y24(1,1)	3	24	5	4	3_24_5_4	2	3.29584	27	18.542	2.286	12.954	0	1	0	1	0	0	0	0	1	0	1	0	0	0	0	0	0	0	0	1	0	0	0	0	0	0	0	0	0	0	1	0	0	0	0	0	0	0
y24(1,1)	3	24	5	4	3_24_5_4	6	3.29584	27	21.336	2.794	14.732	0	1	0	1	0	0	0	0	1	0	1	0	0	0	0	0	0	0	0	1	0	0	0	0	0	0	0	0	0	0	1	0	0	0	0	0	0	0
y24(1,1)	3	24	5	4	3_24_5_4	5	3.3322	28	19.431	2.286	9.82133	0	1	0	1	0	0	0	0	1	0	1	0	0	0	0	0	0	0	0	1	0	0	0	0	0	0	0	0	0	0	1	0	0	0	0	0	0	0
y24(1,1)	3	24	5	4	3_24_5_4	4	3.3673	29	20.32	3.048	15.748	0	1	0	1	0	0	0	0	1	0	1	0	0	0	0	0	0	0	0	1	0	0	0	0	0	0	0	0	0	0	1	0	0	0	0	0	0	0
y2(1)	3	24	6	1	3_24_6_1	6	3.3322	28	20.066	2.794	14.986	0	1	0	0	0	0	0	0	1	0	0	0	0	0	0	0	0	0	0	0	0	0	0	0	0	0	0	0	0	0	0	0	0	0	0	0	0	0
y2(1)	3	24	6	1	3_24_6_1	2	3.3673	29	22.86	4.064	11.0067	0	1	0	0	0	0	0	0	1	0	0	0	0	0	0	0	0	0	0	0	0	0	0	0	0	0	0	0	0	0	0	0	0	0	0	0	0	0
y2(1)	3	24	6	1	3_24_6_1	1	3.4012	30	22.606	2.794	15.748	0	1	0	0	0	0	0	0	1	0	0	0	0	0	0	0	0	0	0	0	0	0	0	0	0	0	0	0	0	0	0	0	0	0	0	0	0	0
y2(1)	3	24	6	1	3_24_6_1	4	3.4012	30	22.352	3.048	15.494	0	1	0	0	0	0	0	0	1	0	0	0	0	0	0	0	0	0	0	0	0	0	0	0	0	0	0	0	0	0	0	0	0	0	0	0	0	0
y2(1)	3	24	6	1	3_24_6_1	5	3.4012	30	19.304	2.794	14.986	0	1	0	0	0	0	0	0	1	0	0	0	0	0	0	0	0	0	0	0	0	0	0	0	0	0	0	0	0	0	0	0	0	0	0	0	0	0
y2(1)	3	24	6	2	3_24_6_2	1	3.29584	27	21.59	3.302	15.494	0	1	0	0	0	0	0	0	1	0	0	0	0	0	0	0	0	0	0	0	0	0	0	0	0	0	0	0	0	0	0	0	0	0	0	0	0	0
y2(1)	3	24	6	2	3_24_6_2	6	3.29584	27	20.066	3.048	14.732	0	1	0	0	0	0	0	0	1	0	0	0	0	0	0	0	0	0	0	0	0	0	0	0	0	0	0	0	0	0	0	0	0	0	0	0	0	0
y2(1)	3	24	6	2	3_24_6_2	2	3.4012	30	20.574	3.048	15.748	0	1	0	0	0	0	0	0	1	0	0	0	0	0	0	0	0	0	0	0	0	0	0	0	0	0	0	0	0	0	0	0	0	0	0	0	0	0
y2(1)	3	24	6	2	3_24_6_2	3	3.43399	31	19.05	3.048	14.478	0	1	0	0	0	0	0	0	1	0	0	0	0	0	0	0	0	0	0	0	0	0	0	0	0	0	0	0	0	0	0	0	0	0	0	0	0	0
y2(1)	3	24	6	2	3_24_6_2	5	3.66356	39	21.336	2.794	15.494	0	1	0	0	0	0	0	0	1	0	0	0	0	0	0	0	0	0	0	0	0	0	0	0	0	0	0	0	0	0	0	0	0	0	0	0	0	0
y2(1)	3	24	6	4	3_24_6_4	4	3.13549	23	18.796	2.54	14.224	0	1	0	0	0	0	0	0	1	0	0	0	0	0	0	0	0	0	0	0	0	0	0	0	0	0	0	0	0	0	0	0	0	0	0	0	0	0
y2(1)	3	24	6	4	3_24_6_4	2	3.3673	29	21.59	2.921	10.922	0	1	0	0	0	0	0	0	1	0	0	0	0	0	0	0	0	0	0	0	0	0	0	0	0	0	0	0	0	0	0	0	0	0	0	0	0	0
y2(1)	3	24	6	4	3_24_6_4	5	3.4012	30	20.828	2.794	15.24	0	1	0	0	0	0	0	0	1	0	0	0	0	0	0	0	0	0	0	0	0	0	0	0	0	0	0	0	0	0	0	0	0	0	0	0	0	0
y2(1)	3	24	6	4	3_24_6_4	1	3.43399	31	21.336	3.302	15.748	0	1	0	0	0	0	0	0	1	0	0	0	0	0	0	0	0	0	0	0	0	0	0	0	0	0	0	0	0	0	0	0	0	0	0	0	0	0
y4(2)	3	24	7	3	3_24_7_3	2	3.17805	24	18.542	2.794	14.224	0	0	0	2	0	0	0	0	0	0	0	0	0	0	0	0	0	0	0	0	0	0	0	0	0	0	0	0	0	0	0	0	0	0	0	0	0	0
y4(2)	3	24	7	3	3_24_7_3	12	3.2581	26	17.526	2.286	14.224	0	0	0	2	0	0	0	0	0	0	0	0	0	0	0	0	0	0	0	0	0	0	0	0	0	0	0	0	0	0	0	0	0	0	0	0	0	0
y4(2)	3	24	7	3	3_24_7_3	3	3.29584	27	21.971	2.286	9.82133	0	0	0	2	0	0	0	0	0	0	0	0	0	0	0	0	0	0	0	0	0	0	0	0	0	0	0	0	0	0	0	0	0	0	0	0	0	0
y4(2)	3	24	7	3	3_24_7_3	4	3.29584	27	18.542	2.032	14.224	0	0	0	2	0	0	0	0	0	0	0	0	0	0	0	0	0	0	0	0	0	0	0	0	0	0	0	0	0	0	0	0	0	0	0	0	0	0
y4(2)	3	24	7	3	3_24_7_3	7	3.29584	27	21.844	2.794	15.24	0	0	0	2	0	0	0	0	0	0	0	0	0	0	0	0	0	0	0	0	0	0	0	0	0	0	0	0	0	0	0	0	0	0	0	0	0	0
y4(2)	3	24	7	3	3_24_7_3	5	3.3322	28	19.812	2.286	14.986	0	0	0	2	0	0	0	0	0	0	0	0	0	0	0	0	0	0	0	0	0	0	0	0	0	0	0	0	0	0	0	0	0	0	0	0	0	0
y4(2)	3	24	7	3	3_24_7_3	6	3.3322	28	20.574	2.54	14.732	0	0	0	2	0	0	0	0	0	0	0	0	0	0	0	0	0	0	0	0	0	0	0	0	0	0	0	0	0	0	0	0	0	0	0	0	0	0
y4(2)	3	24	7	3	3_24_7_3	10	3.3673	29	18.288	2.032	13.716	0	0	0	2	0	0	0	0	0	0	0	0	0	0	0	0	0	0	0	0	0	0	0	0	0	0	0	0	0	0	0	0	0	0	0	0	0	0
y4(2)	3	24	7	3	3_24_7_3	8	3.4012	30	18.669	2.921	10.16	0	0	0	2	0	0	0	0	0	0	0	0	0	0	0	0	0	0	0	0	0	0	0	0	0	0	0	0	0	0	0	0	0	0	0	0	0	0
y4(2)	3	24	7	3	3_24_7_3	11	3.4012	30	21.082	3.302	15.24	0	0	0	2	0	0	0	0	0	0	0	0	0	0	0	0	0	0	0	0	0	0	0	0	0	0	0	0	0	0	0	0	0	0	0	0	0	0
y4(1)	3	24	8	1	3_24_8_1	1	3.3322	28	21.336	3.048	14.732	0	0	0	1	0	0	0	0	0	0	1	0	0	0	0	0	0	0	0	0	0	0	0	0	0	0	0	0	0	0	0	0	0	0	0	0	0	0
y4(1)	3	24	8	1	3_24_8_1	2	3.3322	28	20.066	2.794	14.478	0	0	0	1	0	0	0	0	0	0	1	0	0	0	0	0	0	0	0	0	0	0	0	0	0	0	0	0	0	0	0	0	0	0	0	0	0	0
y4(1)	3	24	8	1	3_24_8_1	3	3.3673	29	21.336	2.54	14.732	0	0	0	1	0	0	0	0	0	0	1	0	0	0	0	0	0	0	0	0	0	0	0	0	0	0	0	0	0	0	0	0	0	0	0	0	0	0
y4(1)	3	24	8	1	3_24_8_1	6	3.3673	29	19.558	2.54	14.478	0	0	0	1	0	0	0	0	0	0	1	0	0	0	0	0	0	0	0	0	0	0	0	0	0	0	0	0	0	0	0	0	0	0	0	0	0	0
y4(1)	3	24	8	1	3_24_8_1	4	3.49651	33	21.463	2.794	10.2447	0	0	0	1	0	0	0	0	0	0	1	0	0	0	0	0	0	0	0	0	0	0	0	0	0	0	0	0	0	0	0	0	0	0	0	0	0	0
y4(1)	3	24	8	2	3_24_8_2	4	3.17805	24	16.002	1.524	13.208	0	0	0	1	0	0	0	0	0	0	1	0	0	0	0	0	0	0	0	0	0	0	0	0	0	0	0	0	0	0	0	0	0	0	0	0	0	0
y4(1)	3	24	8	2	3_24_8_2	5	3.2581	26	19.05	1.778	13.462	0	0	0	1	0	0	0	0	0	0	1	0	0	0	0	0	0	0	0	0	0	0	0	0	0	0	0	0	0	0	0	0	0	0	0	0	0	0
y4(1)	3	24	8	2	3_24_8_2	2	3.29584	27	20.701	2.667	9.82133	0	0	0	1	0	0	0	0	0	0	1	0	0	0	0	0	0	0	0	0	0	0	0	0	0	0	0	0	0	0	0	0	0	0	0	0	0	0
y4(1)	3	24	8	2	3_24_8_2	1	3.3322	28	16.764	2.032	13.462	0	0	0	1	0	0	0	0	0	0	1	0	0	0	0	0	0	0	0	0	0	0	0	0	0	0	0	0	0	0	0	0	0	0	0	0	0	0
y4(1)	3	24	8	2	3_24_8_2	6	3.3322	28	19.558	2.286	14.224	0	0	0	1	0	0	0	0	0	0	1	0	0	0	0	0	0	0	0	0	0	0	0	0	0	0	0	0	0	0	0	0	0	0	0	0	0	0
y4(1)	3	24	8	3	3_24_8_3	2	3.29584	27	20.574	2.54	9.73667	0	0	0	1	0	0	0	0	0	0	1	0	0	0	0	0	0	0	0	0	0	0	0	0	0	0	0	0	0	0	0	0	0	0	0	0	0	0
y4(1)	3	24	8	3	3_24_8_3	3	3.3322	28	18.288	2.286	14.986	0	0	0	1	0	0	0	0	0	0	1	0	0	0	0	0	0	0	0	0	0	0	0	0	0	0	0	0	0	0	0	0	0	0	0	0	0	0
y4(1)	3	24	8	3	3_24_8_3	4	3.3673	29	19.558	3.048	14.986	0	0	0	1	0	0	0	0	0	0	1	0	0	0	0	0	0	0	0	0	0	0	0	0	0	0	0	0	0	0	0	0	0	0	0	0	0	0
y4(1)	3	24	8	3	3_24_8_3	5	3.4012	30	22.098	2.54	16.002	0	0	0	1	0	0	0	0	0	0	1	0	0	0	0	0	0	0	0	0	0	0	0	0	0	0	0	0	0	0	0	0	0	0	0	0	0	0
y4(1)	3	24	8	3	3_24_8_3	6	3.4012	30	20.828	2.794	14.986	0	0	0	1	0	0	0	0	0	0	1	0	0	0	0	0	0	0	0	0	0	0	0	0	0	0	0	0	0	0	0	0	0	0	0	0	0	0
y4(1)	3	24	8	3	3_24_8_3	1	3.49651	33	19.812	3.302	10.2447	0	0	0	1	0	0	0	0	0	0	1	0	0	0	0	0	0	0	0	0	0	0	0	0	0	0	0	0	0	0	0	0	0	0	0	0	0	0
y4(1)	3	24	8	4	3_24_8_4	5	3.29584	27	18.796	2.286	13.97	0	0	0	1	0	0	0	0	0	0	1	0	0	0	0	0	0	0	0	0	0	0	0	0	0	0	0	0	0	0	0	0	0	0	0	0	0	0
y4(1)	3	24	8	4	3_24_8_4	6	3.29584	27	22.733	3.048	9.99067	0	0	0	1	0	0	0	0	0	0	1	0	0	0	0	0	0	0	0	0	0	0	0	0	0	0	0	0	0	0	0	0	0	0	0	0	0	0
y4(1)	3	24	8	4	3_24_8_4	4	3.4012	30	11.43	1.778	10.668	0	0	0	1	0	0	0	0	0	0	1	0	0	0	0	0	0	0	0	0	0	0	0	0	0	0	0	0	0	0	0	0	0	0	0	0	0	0
y4(1)	3	24	8	4	3_24_8_4	3	3.55535	35	17.78	2.413	9.22867	0	0	0	1	0	0	0	0	0	0	1	0	0	0	0	0	0	0	0	0	0	0	0	0	0	0	0	0	0	0	0	0	0	0	0	0	0	0
y4(1)	3	24	8	4	3_24_8_4	1	3.58352	36	20.32	2.286	9.82133	0	0	0	1	0	0	0	0	0	0	1	0	0	0	0	0	0	0	0	0	0	0	0	0	0	0	0	0	0	0	0	0	0	0	0	0	0	0
y0	3	24	9	2	3_24_9_2	4	3.17805	24	22.098	2.794	14.224	0	0	0	0	0	0	0	0	0	0	0	0	0	0	0	0	0	0	0	0	0	0	0	0	0	0	0	0	0	0	0	0	0	0	0	0	0	0
y0	3	24	9	2	3_24_9_2	6	3.2581	26	21.717	2.667	9.99067	0	0	0	0	0	0	0	0	0	0	0	0	0	0	0	0	0	0	0	0	0	0	0	0	0	0	0	0	0	0	0	0	0	0	0	0	0	0
y0	3	24	9	2	3_24_9_2	3	3.4012	30	20.828	3.81	14.732	0	0	0	0	0	0	0	0	0	0	0	0	0	0	0	0	0	0	0	0	0	0	0	0	0	0	0	0	0	0	0	0	0	0	0	0	0	0
y0	3	24	9	2	3_24_9_2	2	3.43399	31	16.637	2.159	9.398	0	0	0	0	0	0	0	0	0	0	0	0	0	0	0	0	0	0	0	0	0	0	0	0	0	0	0	0	0	0	0	0	0	0	0	0	0	0
y0	3	24	9	2	3_24_9_2	5	3.43399	31	20.574	3.302	14.478	0	0	0	0	0	0	0	0	0	0	0	0	0	0	0	0	0	0	0	0	0	0	0	0	0	0	0	0	0	0	0	0	0	0	0	0	0	0
y0	3	24	9	3	3_24_9_3	3	3.3673	29	22.352	2.921	10.3293	0	0	0	0	0	0	0	0	0	0	0	0	0	0	0	0	0	0	0	0	0	0	0	0	0	0	0	0	0	0	0	0	0	0	0	0	0	0
y0	3	24	9	3	3_24_9_3	6	3.3673	29	19.812	2.794	14.732	0	0	0	0	0	0	0	0	0	0	0	0	0	0	0	0	0	0	0	0	0	0	0	0	0	0	0	0	0	0	0	0	0	0	0	0	0	0
y0	3	24	9	3	3_24_9_3	1	3.4012	30	20.32	3.048	14.986	0	0	0	0	0	0	0	0	0	0	0	0	0	0	0	0	0	0	0	0	0	0	0	0	0	0	0	0	0	0	0	0	0	0	0	0	0	0
y0	3	24	9	3	3_24_9_3	4	3.43399	31	19.558	2.667	9.99067	0	0	0	0	0	0	0	0	0	0	0	0	0	0	0	0	0	0	0	0	0	0	0	0	0	0	0	0	0	0	0	0	0	0	0	0	0	0
y0	3	24	9	3	3_24_9_3	2	3.46574	32	23.495	3.175	10.7527	0	0	0	0	0	0	0	0	0	0	0	0	0	0	0	0	0	0	0	0	0	0	0	0	0	0	0	0	0	0	0	0	0	0	0	0	0	0
y0	3	24	9	3	3_24_9_3	5	3.63759	38	21.59	3.048	10.668	0	0	0	0	0	0	0	0	0	0	0	0	0	0	0	0	0	0	0	0	0	0	0	0	0	0	0	0	0	0	0	0	0	0	0	0	0	0
y25(2,1)	3	25	2	1	3_25_2_1	6	3.2581	26	17.272	3.302	14.478	0	2	0	0	1	0	0	0	0	0	0	1	0	0	0	0	0	0	0	0	2	0	0	0	0	0	0	0	0	0	0	2	0	0	0	0	0	0
y25(2,1)	3	25	2	1	3_25_2_1	3	3.3322	28	19.431	3.556	10.668	0	2	0	0	1	0	0	0	0	0	0	1	0	0	0	0	0	0	0	0	2	0	0	0	0	0	0	0	0	0	0	2	0	0	0	0	0	0
y25(2,1)	3	25	2	1	3_25_2_1	1	3.3673	29	21.844	2.794	16.764	0	2	0	0	1	0	0	0	0	0	0	1	0	0	0	0	0	0	0	0	2	0	0	0	0	0	0	0	0	0	0	2	0	0	0	0	0	0
y25(2,1)	3	25	2	1	3_25_2_1	4	3.3673	29	16.764	2.286	15.494	0	2	0	0	1	0	0	0	0	0	0	1	0	0	0	0	0	0	0	0	2	0	0	0	0	0	0	0	0	0	0	2	0	0	0	0	0	0
y25(2,1)	3	25	2	1	3_25_2_1	2	3.46574	32	19.685	4.064	10.8373	0	2	0	0	1	0	0	0	0	0	0	1	0	0	0	0	0	0	0	0	2	0	0	0	0	0	0	0	0	0	0	2	0	0	0	0	0	0
y25(2,1)	3	25	2	1	3_25_2_1	5	3.52636	34	17.018	2.413	9.56733	0	2	0	0	1	0	0	0	0	0	0	1	0	0	0	0	0	0	0	0	2	0	0	0	0	0	0	0	0	0	0	2	0	0	0	0	0	0
y25(2,1)	3	25	2	2	3_25_2_2	5	3.13549	23	17.78	2.794	14.986	0	2	0	0	1	0	0	0	0	0	0	1	0	0	0	0	0	0	0	0	2	0	0	0	0	0	0	0	0	0	0	2	0	0	0	0	0	0
y25(2,1)	3	25	2	2	3_25_2_2	1	3.29584	27	19.558	3.048	13.97	0	2	0	0	1	0	0	0	0	0	0	1	0	0	0	0	0	0	0	0	2	0	0	0	0	0	0	0	0	0	0	2	0	0	0	0	0	0
y25(2,1)	3	25	2	2	3_25_2_2	2	3.29584	27	22.098	4.064	15.748	0	2	0	0	1	0	0	0	0	0	0	1	0	0	0	0	0	0	0	0	2	0	0	0	0	0	0	0	0	0	0	2	0	0	0	0	0	0
y25(2,1)	3	25	2	2	3_25_2_2	4	3.3322	28	18.796	3.302	15.24	0	2	0	0	1	0	0	0	0	0	0	1	0	0	0	0	0	0	0	0	2	0	0	0	0	0	0	0	0	0	0	2	0	0	0	0	0	0
y25(2,1)	3	25	2	2	3_25_2_2	6	3.3322	28	21.082	4.064	15.748	0	2	0	0	1	0	0	0	0	0	0	1	0	0	0	0	0	0	0	0	2	0	0	0	0	0	0	0	0	0	0	2	0	0	0	0	0	0
y25(2,1)	3	25	2	2	3_25_2_2	3	3.46574	32	17.272	2.794	14.224	0	2	0	0	1	0	0	0	0	0	0	1	0	0	0	0	0	0	0	0	2	0	0	0	0	0	0	0	0	0	0	2	0	0	0	0	0	0
y25(2,1)	3	25	2	3	3_25_2_3	4	3.21888	25	20.574	3.048	15.748	0	2	0	0	1	0	0	0	0	0	0	1	0	0	0	0	0	0	0	0	2	0	0	0	0	0	0	0	0	0	0	2	0	0	0	0	0	0
y25(2,1)	3	25	2	3	3_25_2_3	2	3.29584	27	22.098	3.302	15.494	0	2	0	0	1	0	0	0	0	0	0	1	0	0	0	0	0	0	0	0	2	0	0	0	0	0	0	0	0	0	0	2	0	0	0	0	0	0
y25(2,1)	3	25	2	3	3_25_2_3	1	3.3673	29	20.828	2.794	10.16	0	2	0	0	1	0	0	0	0	0	0	1	0	0	0	0	0	0	0	0	2	0	0	0	0	0	0	0	0	0	0	2	0	0	0	0	0	0
y25(2,1)	3	25	2	3	3_25_2_3	3	3.3673	29	20.066	2.794	15.24	0	2	0	0	1	0	0	0	0	0	0	1	0	0	0	0	0	0	0	0	2	0	0	0	0	0	0	0	0	0	0	2	0	0	0	0	0	0
y25(2,1)	3	25	2	3	3_25_2_3	5	3.3673	29	18.034	2.286	15.24	0	2	0	0	1	0	0	0	0	0	0	1	0	0	0	0	0	0	0	0	2	0	0	0	0	0	0	0	0	0	0	2	0	0	0	0	0	0
y25(2,1)	3	25	2	3	3_25_2_3	6	3.63759	38	22.606	3.048	16.002	0	2	0	0	1	0	0	0	0	0	0	1	0	0	0	0	0	0	0	0	2	0	0	0	0	0	0	0	0	0	0	2	0	0	0	0	0	0
y25(2,1)	3	25	2	4	3_25_2_4	1	3.2581	26	22.86	2.794	15.494	0	2	0	0	1	0	0	0	0	0	0	1	0	0	0	0	0	0	0	0	2	0	0	0	0	0	0	0	0	0	0	2	0	0	0	0	0	0
y25(2,1)	3	25	2	4	3_25_2_4	2	3.3322	28	21.082	3.556	15.494	0	2	0	0	1	0	0	0	0	0	0	1	0	0	0	0	0	0	0	0	2	0	0	0	0	0	0	0	0	0	0	2	0	0	0	0	0	0
y25(2,1)	3	25	2	4	3_25_2_4	3	3.43399	31	18.288	3.302	15.748	0	2	0	0	1	0	0	0	0	0	0	1	0	0	0	0	0	0	0	0	2	0	0	0	0	0	0	0	0	0	0	2	0	0	0	0	0	0
y25(2,1)	3	25	2	4	3_25_2_4	4	3.46574	32	19.05	2.794	15.24	0	2	0	0	1	0	0	0	0	0	0	1	0	0	0	0	0	0	0	0	2	0	0	0	0	0	0	0	0	0	0	2	0	0	0	0	0	0
y2(2)	3	25	3	1	3_25_3_1	2	3.3673	29	24.003	3.81	10.4987	0	2	0	0	0	0	0	0	0	0	0	0	0	0	0	0	0	0	0	0	0	0	0	0	0	0	0	0	0	0	0	0	0	0	0	0	0	0
y2(2)	3	25	3	2	3_25_3_2	6	3.09104	22	17.526	2.032	12.954	0	2	0	0	0	0	0	0	0	0	0	0	0	0	0	0	0	0	0	0	0	0	0	0	0	0	0	0	0	0	0	0	0	0	0	0	0	0
y2(2)	3	25	3	2	3_25_3_2	1	3.17805	24	20.32	2.54	14.986	0	2	0	0	0	0	0	0	0	0	0	0	0	0	0	0	0	0	0	0	0	0	0	0	0	0	0	0	0	0	0	0	0	0	0	0	0	0
y2(2)	3	25	3	2	3_25_3_2	4	3.17805	24	22.098	3.048	14.478	0	2	0	0	0	0	0	0	0	0	0	0	0	0	0	0	0	0	0	0	0	0	0	0	0	0	0	0	0	0	0	0	0	0	0	0	0	0
y2(2)	3	25	3	2	3_25_3_2	5	3.21888	25	20.574	3.048	14.986	0	2	0	0	0	0	0	0	0	0	0	0	0	0	0	0	0	0	0	0	0	0	0	0	0	0	0	0	0	0	0	0	0	0	0	0	0	0
y2(2)	3	25	3	2	3_25_3_2	13	3.2581	26	21.082	3.683	9.73667	0	2	0	0	0	0	0	0	0	0	0	0	0	0	0	0	0	0	0	0	0	0	0	0	0	0	0	0	0	0	0	0	0	0	0	0	0	0
y2(2)	3	25	3	2	3_25_3_2	11	3.3322	28	19.05	2.794	14.224	0	2	0	0	0	0	0	0	0	0	0	0	0	0	0	0	0	0	0	0	0	0	0	0	0	0	0	0	0	0	0	0	0	0	0	0	0	0
y2(2)	3	25	3	2	3_25_3_2	15	3.3673	29	19.812	3.302	14.986	0	2	0	0	0	0	0	0	0	0	0	0	0	0	0	0	0	0	0	0	0	0	0	0	0	0	0	0	0	0	0	0	0	0	0	0	0	0
y2(2)	3	25	3	2	3_25_3_2	2	3.46574	32	20.32	3.048	15.24	0	2	0	0	0	0	0	0	0	0	0	0	0	0	0	0	0	0	0	0	0	0	0	0	0	0	0	0	0	0	0	0	0	0	0	0	0	0
y2(2)	3	25	3	2	3_25_3_2	14	3.46574	32	18.161	3.048	10.0753	0	2	0	0	0	0	0	0	0	0	0	0	0	0	0	0	0	0	0	0	0	0	0	0	0	0	0	0	0	0	0	0	0	0	0	0	0	0
y25(1,2)	3	25	4	1	3_25_4_1	4	3.29584	27	18.034	3.556	15.494	0	1	0	0	2	0	0	0	1	0	0	0	0	0	0	0	0	0	0	0	2	0	0	0	0	0	0	0	0	0	0	0	0	0	0	0	0	0
y25(1,2)	3	25	4	1	3_25_4_1	1	3.3322	28	19.05	2.794	16.002	0	1	0	0	2	0	0	0	1	0	0	0	0	0	0	0	0	0	0	0	2	0	0	0	0	0	0	0	0	0	0	0	0	0	0	0	0	0
y25(1,2)	3	25	4	1	3_25_4_1	5	3.3673	29	18.034	2.54	14.732	0	1	0	0	2	0	0	0	1	0	0	0	0	0	0	0	0	0	0	0	2	0	0	0	0	0	0	0	0	0	0	0	0	0	0	0	0	0
y25(1,2)	3	25	4	1	3_25_4_1	6	3.3673	29	20.574	3.81	15.494	0	1	0	0	2	0	0	0	1	0	0	0	0	0	0	0	0	0	0	0	2	0	0	0	0	0	0	0	0	0	0	0	0	0	0	0	0	0
y25(1,2)	3	25	4	1	3_25_4_1	21	3.3673	29	19.558	2.794	15.24	0	1	0	0	2	0	0	0	1	0	0	0	0	0	0	0	0	0	0	0	2	0	0	0	0	0	0	0	0	0	0	0	0	0	0	0	0	0
y25(1,2)	3	25	4	1	3_25_4_1	3	3.4012	30	20.574	2.54	15.24	0	1	0	0	2	0	0	0	1	0	0	0	0	0	0	0	0	0	0	0	2	0	0	0	0	0	0	0	0	0	0	0	0	0	0	0	0	0
y25(1,2)	3	25	4	1	3_25_4_1	2	3.43399	31	12.827	1.651	8.46667	0	1	0	0	2	0	0	0	1	0	0	0	0	0	0	0	0	0	0	0	2	0	0	0	0	0	0	0	0	0	0	0	0	0	0	0	0	0
y25(1,2)	3	25	4	1	3_25_4_1	20	3.43399	31	17.272	2.54	14.732	0	1	0	0	2	0	0	0	1	0	0	0	0	0	0	0	0	0	0	0	2	0	0	0	0	0	0	0	0	0	0	0	0	0	0	0	0	0
y25(1,2)	3	25	4	2	3_25_4_2	4	3.3322	28	19.304	2.54	14.478	0	1	0	0	2	0	0	0	1	0	0	0	0	0	0	0	0	0	0	0	2	0	0	0	0	0	0	0	0	0	0	0	0	0	0	0	0	0
y25(1,2)	3	25	4	2	3_25_4_2	2	3.4012	30	18.161	2.54	10.16	0	1	0	0	2	0	0	0	1	0	0	0	0	0	0	0	0	0	0	0	2	0	0	0	0	0	0	0	0	0	0	0	0	0	0	0	0	0
y25(1,2)	3	25	4	2	3_25_4_2	3	3.4012	30	19.558	2.794	14.732	0	1	0	0	2	0	0	0	1	0	0	0	0	0	0	0	0	0	0	0	2	0	0	0	0	0	0	0	0	0	0	0	0	0	0	0	0	0
y25(1,2)	3	25	4	2	3_25_4_2	1	3.43399	31	19.304	2.286	15.748	0	1	0	0	2	0	0	0	1	0	0	0	0	0	0	0	0	0	0	0	2	0	0	0	0	0	0	0	0	0	0	0	0	0	0	0	0	0
y25(1,2)	3	25	4	3	3_25_4_3	2	3.3673	29	17.78	2.032	9.652	0	1	0	0	2	0	0	0	1	0	0	0	0	0	0	0	0	0	0	0	2	0	0	0	0	0	0	0	0	0	0	0	0	0	0	0	0	0
y25(1,2)	3	25	4	3	3_25_4_3	1	3.4012	30	18.796	2.794	15.494	0	1	0	0	2	0	0	0	1	0	0	0	0	0	0	0	0	0	0	0	2	0	0	0	0	0	0	0	0	0	0	0	0	0	0	0	0	0
y25(1,2)	3	25	4	3	3_25_4_3	3	3.4012	30	19.939	2.286	10.2447	0	1	0	0	2	0	0	0	1	0	0	0	0	0	0	0	0	0	0	0	2	0	0	0	0	0	0	0	0	0	0	0	0	0	0	0	0	0
y25(1,2)	3	25	4	3	3_25_4_3	6	3.4012	30	17.018	2.286		0	1	0	0	2	0	0	0	1	0	0	0	0	0	0	0	0	0	0	0	2	0	0	0	0	0	0	0	0	0	0	0	0	0	0	0	0	0
y25(1,2)	3	25	4	3	3_25_4_3	5	3.49651	33	17.526	3.048	15.24	0	1	0	0	2	0	0	0	1	0	0	0	0	0	0	0	0	0	0	0	2	0	0	0	0	0	0	0	0	0	0	0	0	0	0	0	0	0
y25(1,2)	3	25	4	4	3_25_4_4	5	3.21888	25	19.304	2.794	15.748	0	1	0	0	2	0	0	0	1	0	0	0	0	0	0	0	0	0	0	0	2	0	0	0	0	0	0	0	0	0	0	0	0	0	0	0	0	0
y25(1,2)	3	25	4	4	3_25_4_4	2	3.4012	30	21.844	2.921	10.5833	0	1	0	0	2	0	0	0	1	0	0	0	0	0	0	0	0	0	0	0	2	0	0	0	0	0	0	0	0	0	0	0	0	0	0	0	0	0
y25(1,2)	3	25	4	4	3_25_4_4	3	3.43399	31	16.764	2.286	14.986	0	1	0	0	2	0	0	0	1	0	0	0	0	0	0	0	0	0	0	0	2	0	0	0	0	0	0	0	0	0	0	0	0	0	0	0	0	0
y25(1,2)	3	25	4	4	3_25_4_4	4	3.43399	31	21.844	2.921	10.2447	0	1	0	0	2	0	0	0	1	0	0	0	0	0	0	0	0	0	0	0	2	0	0	0	0	0	0	0	0	0	0	0	0	0	0	0	0	0
y25(1,1)	3	25	5	1	3_25_5_1	1	3.29584	27	19.177	3.048	9.99067	0	1	0	0	1	0	0	0	1	0	0	1	0	0	0	0	0	0	0	0	1	0	0	0	0	0	0	0	0	0	0	1	0	0	0	0	0	0
y25(1,1)	3	25	5	2	3_25_5_2	5	3.21888	25	18.796	2.794	15.494	0	1	0	0	1	0	0	0	1	0	0	1	0	0	0	0	0	0	0	0	1	0	0	0	0	0	0	0	0	0	0	1	0	0	0	0	0	0
y25(1,1)	3	25	5	2	3_25_5_2	4	3.3322	28	19.812	1.27	13.97	0	1	0	0	1	0	0	0	1	0	0	1	0	0	0	0	0	0	0	0	1	0	0	0	0	0	0	0	0	0	0	1	0	0	0	0	0	0
y25(1,1)	3	25	5	2	3_25_5_2	1	3.43399	31	18.796	2.54	14.732	0	1	0	0	1	0	0	0	1	0	0	1	0	0	0	0	0	0	0	0	1	0	0	0	0	0	0	0	0	0	0	1	0	0	0	0	0	0
y25(1,1)	3	25	5	2	3_25_5_2	2	3.49651	33	16.51	2.794	14.224	0	1	0	0	1	0	0	0	1	0	0	1	0	0	0	0	0	0	0	0	1	0	0	0	0	0	0	0	0	0	0	1	0	0	0	0	0	0
y25(1,1)	3	25	5	2	3_25_5_2	3	3.55535	35	18.034	3.048	14.478	0	1	0	0	1	0	0	0	1	0	0	1	0	0	0	0	0	0	0	0	1	0	0	0	0	0	0	0	0	0	0	1	0	0	0	0	0	0
y25(1,1)	3	25	5	2	3_25_5_2	6	3.68888	40	19.05	2.032	15.494	0	1	0	0	1	0	0	0	1	0	0	1	0	0	0	0	0	0	0	0	1	0	0	0	0	0	0	0	0	0	0	1	0	0	0	0	0	0
y25(1,1)	3	25	5	3	3_25_5_3	3	3.3322	28	20.066	3.556	15.24	0	1	0	0	1	0	0	0	1	0	0	1	0	0	0	0	0	0	0	0	1	0	0	0	0	0	0	0	0	0	0	1	0	0	0	0	0	0
y25(1,1)	3	25	5	3	3_25_5_3	5	3.4012	30	21.59	2.794	15.748	0	1	0	0	1	0	0	0	1	0	0	1	0	0	0	0	0	0	0	0	1	0	0	0	0	0	0	0	0	0	0	1	0	0	0	0	0	0
y25(1,1)	3	25	5	3	3_25_5_3	1	3.46574	32	17.272	2.159	9.398	0	1	0	0	1	0	0	0	1	0	0	1	0	0	0	0	0	0	0	0	1	0	0	0	0	0	0	0	0	0	0	1	0	0	0	0	0	0
y25(1,1)	3	25	5	3	3_25_5_3	6	3.61092	37	22.606	2.54	16.002	0	1	0	0	1	0	0	0	1	0	0	1	0	0	0	0	0	0	0	0	1	0	0	0	0	0	0	0	0	0	0	1	0	0	0	0	0	0
y25(1,1)	3	25	5	4	3_25_5_4	2	3.29584	27	18.796	2.286	14.224	0	1	0	0	1	0	0	0	1	0	0	1	0	0	0	0	0	0	0	0	1	0	0	0	0	0	0	0	0	0	0	1	0	0	0	0	0	0
y25(1,1)	3	25	5	4	3_25_5_4	5	3.3322	28	21.336	2.794	14.986	0	1	0	0	1	0	0	0	1	0	0	1	0	0	0	0	0	0	0	0	1	0	0	0	0	0	0	0	0	0	0	1	0	0	0	0	0	0
y25(1,1)	3	25	5	4	3_25_5_4	3	3.3673	29	19.685	2.159	10.16	0	1	0	0	1	0	0	0	1	0	0	1	0	0	0	0	0	0	0	0	1	0	0	0	0	0	0	0	0	0	0	1	0	0	0	0	0	0
y25(1,1)	3	25	5	4	3_25_5_4	1	3.4012	30	20.447	3.81	9.99067	0	1	0	0	1	0	0	0	1	0	0	1	0	0	0	0	0	0	0	0	1	0	0	0	0	0	0	0	0	0	0	1	0	0	0	0	0	0
y25(1,1)	3	25	5	4	3_25_5_4	4	3.4012	30	22.733	3.556	10.7527	0	1	0	0	1	0	0	0	1	0	0	1	0	0	0	0	0	0	0	0	1	0	0	0	0	0	0	0	0	0	0	1	0	0	0	0	0	0
y25(1,1)	3	25	5	4	3_25_5_4	6	3.43399	31	22.352	3.556	16.51	0	1	0	0	1	0	0	0	1	0	0	1	0	0	0	0	0	0	0	0	1	0	0	0	0	0	0	0	0	0	0	1	0	0	0	0	0	0
y2(1)	3	25	6	1	3_25_6_1	5	3.21888	25	21.59	3.048	15.748	0	1	0	0	0	0	0	0	1	0	0	0	0	0	0	0	0	0	0	0	0	0	0	0	0	0	0	0	0	0	0	0	0	0	0	0	0	0
y2(1)	3	25	6	1	3_25_6_1	1	3.29584	27	19.304	2.54	13.97	0	1	0	0	0	0	0	0	1	0	0	0	0	0	0	0	0	0	0	0	0	0	0	0	0	0	0	0	0	0	0	0	0	0	0	0	0	0
y2(1)	3	25	6	1	3_25_6_1	2	3.3673	29	20.955	3.175	10.4987	0	1	0	0	0	0	0	0	1	0	0	0	0	0	0	0	0	0	0	0	0	0	0	0	0	0	0	0	0	0	0	0	0	0	0	0	0	0
y2(1)	3	25	6	1	3_25_6_1	3	3.3673	29	21.336	3.429	10.5833	0	1	0	0	0	0	0	0	1	0	0	0	0	0	0	0	0	0	0	0	0	0	0	0	0	0	0	0	0	0	0	0	0	0	0	0	0	0
y2(1)	3	25	6	1	3_25_6_1	6	3.4012	30	18.542	2.032	9.48267	0	1	0	0	0	0	0	0	1	0	0	0	0	0	0	0	0	0	0	0	0	0	0	0	0	0	0	0	0	0	0	0	0	0	0	0	0	0
y2(1)	3	25	6	1	3_25_6_1	4	3.43399	31	17.018	2.794	13.97	0	1	0	0	0	0	0	0	1	0	0	0	0	0	0	0	0	0	0	0	0	0	0	0	0	0	0	0	0	0	0	0	0	0	0	0	0	0
y2(1)	3	25	6	2	3_25_6_2	3	3.2581	26	20.828	2.794	14.732	0	1	0	0	0	0	0	0	1	0	0	0	0	0	0	0	0	0	0	0	0	0	0	0	0	0	0	0	0	0	0	0	0	0	0	0	0	0
y2(1)	3	25	6	2	3_25_6_2	2	3.3673	29	20.574	3.048	15.24	0	1	0	0	0	0	0	0	1	0	0	0	0	0	0	0	0	0	0	0	0	0	0	0	0	0	0	0	0	0	0	0	0	0	0	0	0	0
y2(1)	3	25	6	2	3_25_6_2	5	3.3673	29	20.828	2.54	15.494	0	1	0	0	0	0	0	0	1	0	0	0	0	0	0	0	0	0	0	0	0	0	0	0	0	0	0	0	0	0	0	0	0	0	0	0	0	0
y2(1)	3	25	6	2	3_25_6_2	6	3.3673	29	21.082	2.54	15.748	0	1	0	0	0	0	0	0	1	0	0	0	0	0	0	0	0	0	0	0	0	0	0	0	0	0	0	0	0	0	0	0	0	0	0	0	0	0
y2(1)	3	25	6	3	3_25_6_3	2	3.2581	26	18.034	3.048	14.478	0	1	0	0	0	0	0	0	1	0	0	0	0	0	0	0	0	0	0	0	0	0	0	0	0	0	0	0	0	0	0	0	0	0	0	0	0	0
y2(1)	3	25	6	3	3_25_6_3	4	3.3673	29	22.352	3.81	16.002	0	1	0	0	0	0	0	0	1	0	0	0	0	0	0	0	0	0	0	0	0	0	0	0	0	0	0	0	0	0	0	0	0	0	0	0	0	0
y2(1)	3	25	6	3	3_25_6_3	6	3.43399	31	18.288	2.54	14.478	0	1	0	0	0	0	0	0	1	0	0	0	0	0	0	0	0	0	0	0	0	0	0	0	0	0	0	0	0	0	0	0	0	0	0	0	0	0
y2(1)	3	25	6	4	3_25_6_4	1	3.29584	27	19.05	3.048	14.224	0	1	0	0	0	0	0	0	1	0	0	0	0	0	0	0	0	0	0	0	0	0	0	0	0	0	0	0	0	0	0	0	0	0	0	0	0	0
y2(1)	3	25	6	4	3_25_6_4	5	3.3322	28	20.193	2.032	9.82133	0	1	0	0	0	0	0	0	1	0	0	0	0	0	0	0	0	0	0	0	0	0	0	0	0	0	0	0	0	0	0	0	0	0	0	0	0	0
y2(1)	3	25	6	4	3_25_6_4	2	3.3673	29	22.098	3.302	16.002	0	1	0	0	0	0	0	0	1	0	0	0	0	0	0	0	0	0	0	0	0	0	0	0	0	0	0	0	0	0	0	0	0	0	0	0	0	0
y2(1)	3	25	6	4	3_25_6_4	3	3.3673	29	18.796	1.524	14.224	0	1	0	0	0	0	0	0	1	0	0	0	0	0	0	0	0	0	0	0	0	0	0	0	0	0	0	0	0	0	0	0	0	0	0	0	0	0
y2(1)	3	25	6	4	3_25_6_4	6	3.3673	29	21.463	2.794	10.3293	0	1	0	0	0	0	0	0	1	0	0	0	0	0	0	0	0	0	0	0	0	0	0	0	0	0	0	0	0	0	0	0	0	0	0	0	0	0
y5(2)	3	25	7	1	3_25_7_1	4	3.46574	32	21.844	3.429	10.414	0	0	0	0	2	0	0	0	0	0	0	0	0	0	0	0	0	0	0	0	0	0	0	0	0	0	0	0	0	0	0	0	0	0	0	0	0	0
y5(2)	3	25	7	1	3_25_7_1	6	3.46574	32	14.986	2.794	13.97	0	0	0	0	2	0	0	0	0	0	0	0	0	0	0	0	0	0	0	0	0	0	0	0	0	0	0	0	0	0	0	0	0	0	0	0	0	0
y5(2)	3	25	7	1	3_25_7_1	2	3.52636	34	16.51	2.286	14.986	0	0	0	0	2	0	0	0	0	0	0	0	0	0	0	0	0	0	0	0	0	0	0	0	0	0	0	0	0	0	0	0	0	0	0	0	0	0
y5(2)	3	25	7	1	3_25_7_1	5	3.61092	37	16.51	2.794	13.97	0	0	0	0	2	0	0	0	0	0	0	0	0	0	0	0	0	0	0	0	0	0	0	0	0	0	0	0	0	0	0	0	0	0	0	0	0	0
y5(2)	3	25	7	1	3_25_7_1	3			18.034	2.413	9.99067	0	0	0	0	2	0	0	0	0	0	0	0	0	0	0	0	0	0	0	0	0	0	0	0	0	0	0	0	0	0	0	0	0	0	0	0	0	0
y5(2)	3	25	7	2	3_25_7_2	3	3.3673	29	21.336	2.286	14.224	0	0	0	0	2	0	0	0	0	0	0	0	0	0	0	0	0	0	0	0	0	0	0	0	0	0	0	0	0	0	0	0	0	0	0	0	0	0
y5(1)	3	25	8	1	3_25_8_1	3	3.29584	27	19.812	2.413	9.99067	0	0	0	0	1	0	0	0	0	0	0	1	0	0	0	0	0	0	0	0	0	0	0	0	0	0	0	0	0	0	0	0	0	0	0	0	0	0
y5(1)	3	25	8	1	3_25_8_1	1	3.3673	29	19.304	2.54	14.224	0	0	0	0	1	0	0	0	0	0	0	1	0	0	0	0	0	0	0	0	0	0	0	0	0	0	0	0	0	0	0	0	0	0	0	0	0	0
y5(1)	3	25	8	1	3_25_8_1	2	3.3673	29	19.812	3.302	10.2447	0	0	0	0	1	0	0	0	0	0	0	1	0	0	0	0	0	0	0	0	0	0	0	0	0	0	0	0	0	0	0	0	0	0	0	0	0	0
y5(1)	3	25	8	1	3_25_8_1	4	3.3673	29	21.082	2.032	16.256	0	0	0	0	1	0	0	0	0	0	0	1	0	0	0	0	0	0	0	0	0	0	0	0	0	0	0	0	0	0	0	0	0	0	0	0	0	0
y5(1)	3	25	8	1	3_25_8_1	5	3.3673	29	19.177	2.54	9.82133	0	0	0	0	1	0	0	0	0	0	0	1	0	0	0	0	0	0	0	0	0	0	0	0	0	0	0	0	0	0	0	0	0	0	0	0	0	0
y5(1)	3	25	8	2	3_25_8_2	6	3.3322	28	21.082	2.54	14.478	0	0	0	0	1	0	0	0	0	0	0	1	0	0	0	0	0	0	0	0	0	0	0	0	0	0	0	0	0	0	0	0	0	0	0	0	0	0
y5(1)	3	25	8	2	3_25_8_2	4	3.3673	29	17.526	2.032	9.73667	0	0	0	0	1	0	0	0	0	0	0	1	0	0	0	0	0	0	0	0	0	0	0	0	0	0	0	0	0	0	0	0	0	0	0	0	0	0
y5(1)	3	25	8	2	3_25_8_2	2	3.4012	30	22.098	2.921	10.4987	0	0	0	0	1	0	0	0	0	0	0	1	0	0	0	0	0	0	0	0	0	0	0	0	0	0	0	0	0	0	0	0	0	0	0	0	0	0
y5(1)	3	25	8	2	3_25_8_2	5	3.4012	30	16.51	2.286	12.192	0	0	0	0	1	0	0	0	0	0	0	1	0	0	0	0	0	0	0	0	0	0	0	0	0	0	0	0	0	0	0	0	0	0	0	0	0	0
y5(1)	3	25	8	2	3_25_8_2	3	3.43399	31	19.812	2.54	13.97	0	0	0	0	1	0	0	0	0	0	0	1	0	0	0	0	0	0	0	0	0	0	0	0	0	0	0	0	0	0	0	0	0	0	0	0	0	0
y5(1)	3	25	8	3	3_25_8_3	6	3.3322	28	19.812	2.667	10.16	0	0	0	0	1	0	0	0	0	0	0	1	0	0	0	0	0	0	0	0	0	0	0	0	0	0	0	0	0	0	0	0	0	0	0	0	0	0
y5(1)	3	25	8	3	3_25_8_3	1	3.43399	31	17.78	2.794	13.462	0	0	0	0	1	0	0	0	0	0	0	1	0	0	0	0	0	0	0	0	0	0	0	0	0	0	0	0	0	0	0	0	0	0	0	0	0	0
y5(1)	3	25	8	3	3_25_8_3	2	3.43399	31	19.685	2.159	10.0753	0	0	0	0	1	0	0	0	0	0	0	1	0	0	0	0	0	0	0	0	0	0	0	0	0	0	0	0	0	0	0	0	0	0	0	0	0	0
y5(1)	3	25	8	3	3_25_8_3	3	3.43399	31	20.828	2.54	10.4987	0	0	0	0	1	0	0	0	0	0	0	1	0	0	0	0	0	0	0	0	0	0	0	0	0	0	0	0	0	0	0	0	0	0	0	0	0	0
y5(1)	3	25	8	3	3_25_8_3	4	3.63759	38	17.526	2.286	15.494	0	0	0	0	1	0	0	0	0	0	0	1	0	0	0	0	0	0	0	0	0	0	0	0	0	0	0	0	0	0	0	0	0	0	0	0	0	0
y5(1)	3	25	8	4	3_25_8_4	2	3.29584	27	20.066	3.429	10.2447	0	0	0	0	1	0	0	0	0	0	0	1	0	0	0	0	0	0	0	0	0	0	0	0	0	0	0	0	0	0	0	0	0	0	0	0	0	0
y5(1)	3	25	8	4	3_25_8_4	6	3.29584	27	22.86	2.54	15.494	0	0	0	0	1	0	0	0	0	0	0	1	0	0	0	0	0	0	0	0	0	0	0	0	0	0	0	0	0	0	0	0	0	0	0	0	0	0
y5(1)	3	25	8	4	3_25_8_4	1	3.3322	28	18.796	2.032	10.0753	0	0	0	0	1	0	0	0	0	0	0	1	0	0	0	0	0	0	0	0	0	0	0	0	0	0	0	0	0	0	0	0	0	0	0	0	0	0
y5(1)	3	25	8	4	3_25_8_4	3	3.3673	29	20.32	1.524	15.494	0	0	0	0	1	0	0	0	0	0	0	1	0	0	0	0	0	0	0	0	0	0	0	0	0	0	0	0	0	0	0	0	0	0	0	0	0	0
y5(1)	3	25	8	4	3_25_8_4	4	3.3673	29	19.812	2.286	16.002	0	0	0	0	1	0	0	0	0	0	0	1	0	0	0	0	0	0	0	0	0	0	0	0	0	0	0	0	0	0	0	0	0	0	0	0	0	0
y5(1)	3	25	8	4	3_25_8_4	5	3.3673	29	21.59	2.286	11.0913	0	0	0	0	1	0	0	0	0	0	0	1	0	0	0	0	0	0	0	0	0	0	0	0	0	0	0	0	0	0	0	0	0	0	0	0	0	0
y0	3	25	9	4	3_25_9_4	1	3.4012	30	19.304	1.905	9.99067	0	0	0	0	0	0	0	0	0	0	0	0	0	0	0	0	0	0	0	0	0	0	0	0	0	0	0	0	0	0	0	0	0	0	0	0	0	0
y0	3	25	9	4	3_25_9_4	2	3.4012	30	21.082	3.048	14.986	0	0	0	0	0	0	0	0	0	0	0	0	0	0	0	0	0	0	0	0	0	0	0	0	0	0	0	0	0	0	0	0	0	0	0	0	0	0
y0	3	25	9	4	3_25_9_4	6	3.46574	32	19.304	2.921	9.56733	0	0	0	0	0	0	0	0	0	0	0	0	0	0	0	0	0	0	0	0	0	0	0	0	0	0	0	0	0	0	0	0	0	0	0	0	0	0
y0	3	25	9	4	3_25_9_4	5	3.52636	34	19.812	3.048	15.494	0	0	0	0	0	0	0	0	0	0	0	0	0	0	0	0	0	0	0	0	0	0	0	0	0	0	0	0	0	0	0	0	0	0	0	0	0	0
y0	3	25	9	4	3_25_9_4	3	3.55535	35	17.018	2.032	15.24	0	0	0	0	0	0	0	0	0	0	0	0	0	0	0	0	0	0	0	0	0	0	0	0	0	0	0	0	0	0	0	0	0	0	0	0	0	0
y0	3	25	9	6	3_25_9_6	5	3.3322	28	23.622	2.921	10.3293	0	0	0	0	0	0	0	0	0	0	0	0	0	0	0	0	0	0	0	0	0	0	0	0	0	0	0	0	0	0	0	0	0	0	0	0	0	0
y0	3	25	9	6	3_25_9_6	2	3.3673	29	22.86	3.429	10.668	0	0	0	0	0	0	0	0	0	0	0	0	0	0	0	0	0	0	0	0	0	0	0	0	0	0	0	0	0	0	0	0	0	0	0	0	0	0
y0	3	25	9	6	3_25_9_6	6	3.3673	29	17.78	2.032	13.97	0	0	0	0	0	0	0	0	0	0	0	0	0	0	0	0	0	0	0	0	0	0	0	0	0	0	0	0	0	0	0	0	0	0	0	0	0	0
y0	3	25	9	6	3_25_9_6	1	3.4012	30	21.59	3.048	15.748	0	0	0	0	0	0	0	0	0	0	0	0	0	0	0	0	0	0	0	0	0	0	0	0	0	0	0	0	0	0	0	0	0	0	0	0	0	0
y0	3	25	9	6	3_25_9_6	3	3.4012	30	21.59	3.048		0	0	0	0	0	0	0	0	0	0	0	0	0	0	0	0	0	0	0	0	0	0	0	0	0	0	0	0	0	0	0	0	0	0	0	0	0	0
y0	3	25	9	6	3_25_9_6	4	3.4012	30	20.066	2.286	9.906	0	0	0	0	0	0	0	0	0	0	0	0	0	0	0	0	0	0	0	0	0	0	0	0	0	0	0	0	0	0	0	0	0	0	0	0	0	0
y27(2,2)	3	27	1	1	3_27_1_1	1	3.21888	25	21.082	3.048	15.494	0	2	0	0	0	0	2	0	0	0	0	0	0	0	0	0	0	0	0	0	0	4	0	0	0	0	0	0	0	0	0	0	0	0	0	0	0	0
y27(2,2)	3	27	1	1	3_27_1_1	2	3.3322	28	21.336	3.302	15.748	0	2	0	0	0	0	2	0	0	0	0	0	0	0	0	0	0	0	0	0	0	4	0	0	0	0	0	0	0	0	0	0	0	0	0	0	0	0
y27(2,1)	3	27	2	2	3_27_2_2	1	3.3322	28	19.304	3.048	14.478	0	2	0	0	0	0	1	0	0	0	0	0	0	1	0	0	0	0	0	0	0	2	0	0	0	0	0	0	0	0	0	0	2	0	0	0	0	0
y27(2,1)	3	27	2	2	3_27_2_2	2	3.3322	28	20.574	3.048	15.24	0	2	0	0	0	0	1	0	0	0	0	0	0	1	0	0	0	0	0	0	0	2	0	0	0	0	0	0	0	0	0	0	2	0	0	0	0	0
y27(2,1)	3	27	2	2	3_27_2_2	4	3.3322	28	22.352	3.556	16.51	0	2	0	0	0	0	1	0	0	0	0	0	0	1	0	0	0	0	0	0	0	2	0	0	0	0	0	0	0	0	0	0	2	0	0	0	0	0
y27(2,1)	3	27	2	2	3_27_2_2	3	3.43399	31	21.082	4.064	16.256	0	2	0	0	0	0	1	0	0	0	0	0	0	1	0	0	0	0	0	0	0	2	0	0	0	0	0	0	0	0	0	0	2	0	0	0	0	0
y27(2,1)	3	27	2	3	3_27_2_3	1	3.17805	24	23.622	2.794	16.002	0	2	0	0	0	0	1	0	0	0	0	0	0	1	0	0	0	0	0	0	0	2	0	0	0	0	0	0	0	0	0	0	2	0	0	0	0	0
y27(2,1)	3	27	2	3	3_27_2_3	2	3.2581	26	23.622	3.302	16.002	0	2	0	0	0	0	1	0	0	0	0	0	0	1	0	0	0	0	0	0	0	2	0	0	0	0	0	0	0	0	0	0	2	0	0	0	0	0
y27(2,1)	3	27	2	3	3_27_2_3	6	3.29584	27	20.574	3.556	10.4987	0	2	0	0	0	0	1	0	0	0	0	0	0	1	0	0	0	0	0	0	0	2	0	0	0	0	0	0	0	0	0	0	2	0	0	0	0	0
y27(2,1)	3	27	2	4	3_27_2_4	1	3.3322	28	20.574	3.048	16.256	0	2	0	0	0	0	1	0	0	0	0	0	0	1	0	0	0	0	0	0	0	2	0	0	0	0	0	0	0	0	0	0	2	0	0	0	0	0
y27(2,1)	3	27	2	4	3_27_2_4	2	3.3322	28	20.828	2.921	10.4987	0	2	0	0	0	0	1	0	0	0	0	0	0	1	0	0	0	0	0	0	0	2	0	0	0	0	0	0	0	0	0	0	2	0	0	0	0	0
y27(2,1)	3	27	2	4	3_27_2_4	6	3.3673	29	20.574	3.048	16.002	0	2	0	0	0	0	1	0	0	0	0	0	0	1	0	0	0	0	0	0	0	2	0	0	0	0	0	0	0	0	0	0	2	0	0	0	0	0
y27(2,1)	3	27	2	4	3_27_2_4	4	3.4012	30	21.209	3.429	10.414	0	2	0	0	0	0	1	0	0	0	0	0	0	1	0	0	0	0	0	0	0	2	0	0	0	0	0	0	0	0	0	0	2	0	0	0	0	0
y2(2)	3	27	3	3	3_27_3_3	2	3.2581	26	19.05	3.81	15.494	0	2	0	0	0	0	0	0	0	0	0	0	0	0	0	0	0	0	0	0	0	0	0	0	0	0	0	0	0	0	0	0	0	0	0	0	0	0
y2(2)	3	27	3	3	3_27_3_3	3	3.3322	28	18.542	3.937	10.8373	0	2	0	0	0	0	0	0	0	0	0	0	0	0	0	0	0	0	0	0	0	0	0	0	0	0	0	0	0	0	0	0	0	0	0	0	0	0
y2(2)	3	27	3	3	3_27_3_3	6	3.3322	28	19.177	3.556	11.0067	0	2	0	0	0	0	0	0	0	0	0	0	0	0	0	0	0	0	0	0	0	0	0	0	0	0	0	0	0	0	0	0	0	0	0	0	0	0
y2(2)	3	27	3	3	3_27_3_3	1	3.3673	29	19.05	3.81	16.002	0	2	0	0	0	0	0	0	0	0	0	0	0	0	0	0	0	0	0	0	0	0	0	0	0	0	0	0	0	0	0	0	0	0	0	0	0	0
y2(2)	3	27	3	3	3_27_3_3	5	3.46574	32	19.558	3.81	16.51	0	2	0	0	0	0	0	0	0	0	0	0	0	0	0	0	0	0	0	0	0	0	0	0	0	0	0	0	0	0	0	0	0	0	0	0	0	0
y2(2)	3	27	3	5	3_27_3_5	4	3.2581	26	20.32	3.302	14.986	0	2	0	0	0	0	0	0	0	0	0	0	0	0	0	0	0	0	0	0	0	0	0	0	0	0	0	0	0	0	0	0	0	0	0	0	0	0
y2(2)	3	27	3	5	3_27_3_5	5	3.3322	28	21.209	4.064	10.4987	0	2	0	0	0	0	0	0	0	0	0	0	0	0	0	0	0	0	0	0	0	0	0	0	0	0	0	0	0	0	0	0	0	0	0	0	0	0
y2(2)	3	27	3	5	3_27_3_5	3	3.3673	29	21.336	3.683	10.7527	0	2	0	0	0	0	0	0	0	0	0	0	0	0	0	0	0	0	0	0	0	0	0	0	0	0	0	0	0	0	0	0	0	0	0	0	0	0
y2(2)	3	27	3	5	3_27_3_5	6	3.3673	29	19.812	3.048	15.748	0	2	0	0	0	0	0	0	0	0	0	0	0	0	0	0	0	0	0	0	0	0	0	0	0	0	0	0	0	0	0	0	0	0	0	0	0	0
y27(1,2)	3	27	4	1	3_27_4_1	4	3.29584	27	18.161	2.921	9.22867	0	1	0	0	0	0	2	0	1	0	0	0	0	0	0	0	0	0	0	0	0	2	0	0	0	0	0	0	0	0	0	0	0	0	0	0	0	0
y27(1,2)	3	27	4	1	3_27_4_1	5	3.29584	27	17.272	3.302	14.732	0	1	0	0	0	0	2	0	1	0	0	0	0	0	0	0	0	0	0	0	0	2	0	0	0	0	0	0	0	0	0	0	0	0	0	0	0	0
y27(1,2)	3	27	4	1	3_27_4_1	1	3.49651	33	18.034	2.286	14.224	0	1	0	0	0	0	2	0	1	0	0	0	0	0	0	0	0	0	0	0	0	2	0	0	0	0	0	0	0	0	0	0	0	0	0	0	0	0
y27(1,2)	3	27	4	2	3_27_4_2	2	3.21888	25	22.098	2.54	14.478	0	1	0	0	0	0	2	0	1	0	0	0	0	0	0	0	0	0	0	0	0	2	0	0	0	0	0	0	0	0	0	0	0	0	0	0	0	0
y27(1,2)	3	27	4	2	3_27_4_2	3	3.29584	27	21.59	3.302	14.732	0	1	0	0	0	0	2	0	1	0	0	0	0	0	0	0	0	0	0	0	0	2	0	0	0	0	0	0	0	0	0	0	0	0	0	0	0	0
y27(1,2)	3	27	4	2	3_27_4_2	4	3.29584	27	21.336	3.81	10.414	0	1	0	0	0	0	2	0	1	0	0	0	0	0	0	0	0	0	0	0	0	2	0	0	0	0	0	0	0	0	0	0	0	0	0	0	0	0
y27(1,2)	3	27	4	3	3_27_4_3	3	3.29584	27	18.542	3.302	14.986	0	1	0	0	0	0	2	0	1	0	0	0	0	0	0	0	0	0	0	0	0	2	0	0	0	0	0	0	0	0	0	0	0	0	0	0	0	0
y27(1,2)	3	27	4	3	3_27_4_3	1	3.3673	29	18.796	2.54	14.732	0	1	0	0	0	0	2	0	1	0	0	0	0	0	0	0	0	0	0	0	0	2	0	0	0	0	0	0	0	0	0	0	0	0	0	0	0	0
y27(1,2)	3	27	4	3	3_27_4_3	4	3.3673	29	21.971	3.429	10.668	0	1	0	0	0	0	2	0	1	0	0	0	0	0	0	0	0	0	0	0	0	2	0	0	0	0	0	0	0	0	0	0	0	0	0	0	0	0
y27(1,2)	3	27	4	3	3_27_4_3	6	3.3673	29	20.574	2.286	15.494	0	1	0	0	0	0	2	0	1	0	0	0	0	0	0	0	0	0	0	0	0	2	0	0	0	0	0	0	0	0	0	0	0	0	0	0	0	0
y27(1,2)	3	27	4	3	3_27_4_3	2	3.4012	30	18.669	2.921	9.73667	0	1	0	0	0	0	2	0	1	0	0	0	0	0	0	0	0	0	0	0	0	2	0	0	0	0	0	0	0	0	0	0	0	0	0	0	0	0
y27(1,2)	3	27	4	3	3_27_4_3	5	3.4012	30	19.05	2.794	14.224	0	1	0	0	0	0	2	0	1	0	0	0	0	0	0	0	0	0	0	0	0	2	0	0	0	0	0	0	0	0	0	0	0	0	0	0	0	0
y27(1,1)	3	27	5	2	3_27_5_2	4	3.3322	28	20.828	4.572	17.272	0	1	0	0	0	0	1	0	1	0	0	0	0	1	0	0	0	0	0	0	0	1	0	0	0	0	0	0	0	0	0	0	1	0	0	0	0	0
y27(1,1)	3	27	5	2	3_27_5_2	1	3.3673	29	21.844	3.302	14.986	0	1	0	0	0	0	1	0	1	0	0	0	0	1	0	0	0	0	0	0	0	1	0	0	0	0	0	0	0	0	0	0	1	0	0	0	0	0
y27(1,1)	3	27	5	2	3_27_5_2	6	3.3673	29	19.05	3.81	14.478	0	1	0	0	0	0	1	0	1	0	0	0	0	1	0	0	0	0	0	0	0	1	0	0	0	0	0	0	0	0	0	0	1	0	0	0	0	0
y27(1,1)	3	27	5	2	3_27_5_2	2	3.43399	31	20.574	3.81	15.494	0	1	0	0	0	0	1	0	1	0	0	0	0	1	0	0	0	0	0	0	0	1	0	0	0	0	0	0	0	0	0	0	1	0	0	0	0	0
y27(1,1)	3	27	5	2	3_27_5_2	3	3.43399	31	23.368	4.064	16.256	0	1	0	0	0	0	1	0	1	0	0	0	0	1	0	0	0	0	0	0	0	1	0	0	0	0	0	0	0	0	0	0	1	0	0	0	0	0
y27(1,1)	3	27	5	3	3_27_5_3	4	3.2581	26	18.796		14.478	0	1	0	0	0	0	1	0	1	0	0	0	0	1	0	0	0	0	0	0	0	1	0	0	0	0	0	0	0	0	0	0	1	0	0	0	0	0
y27(1,1)	3	27	5	3	3_27_5_3	3	3.29584	27	21.336	3.048	14.986	0	1	0	0	0	0	1	0	1	0	0	0	0	1	0	0	0	0	0	0	0	1	0	0	0	0	0	0	0	0	0	0	1	0	0	0	0	0
y27(1,1)	3	27	5	3	3_27_5_3	1	3.3322	28	21.082	2.54	15.24	0	1	0	0	0	0	1	0	1	0	0	0	0	1	0	0	0	0	0	0	0	1	0	0	0	0	0	0	0	0	0	0	1	0	0	0	0	0
y27(1,1)	3	27	5	3	3_27_5_3	5	3.3673	29	21.336	3.175	9.99067	0	1	0	0	0	0	1	0	1	0	0	0	0	1	0	0	0	0	0	0	0	1	0	0	0	0	0	0	0	0	0	0	1	0	0	0	0	0
y27(1,1)	3	27	5	3	3_27_5_3	2	3.43399	31	23.876	3.81	15.494	0	1	0	0	0	0	1	0	1	0	0	0	0	1	0	0	0	0	0	0	0	1	0	0	0	0	0	0	0	0	0	0	1	0	0	0	0	0
y27(1,1)	3	27	5	3	3_27_5_3	6	3.43399	31	19.558	2.794	10.0753	0	1	0	0	0	0	1	0	1	0	0	0	0	1	0	0	0	0	0	0	0	1	0	0	0	0	0	0	0	0	0	0	1	0	0	0	0	0
y27(1,1)	3	27	5	4	3_27_5_4	1	3.2581	26	23.368	2.794	10.2447	0	1	0	0	0	0	1	0	1	0	0	0	0	1	0	0	0	0	0	0	0	1	0	0	0	0	0	0	0	0	0	0	1	0	0	0	0	0
y27(1,1)	3	27	5	4	3_27_5_4	5	3.3673	29	21.844	3.683	10.5833	0	1	0	0	0	0	1	0	1	0	0	0	0	1	0	0	0	0	0	0	0	1	0	0	0	0	0	0	0	0	0	0	1	0	0	0	0	0
y27(1,1)	3	27	5	4	3_27_5_4	6	3.3673	29	19.558	3.175	10.16	0	1	0	0	0	0	1	0	1	0	0	0	0	1	0	0	0	0	0	0	0	1	0	0	0	0	0	0	0	0	0	0	1	0	0	0	0	0
y27(1,1)	3	27	5	4	3_27_5_4	4	3.46574	32	21.59	3.81	11.0067	0	1	0	0	0	0	1	0	1	0	0	0	0	1	0	0	0	0	0	0	0	1	0	0	0	0	0	0	0	0	0	0	1	0	0	0	0	0
y2(1)	3	27	6	3	3_27_6_3	2	3.2581	26	20.32	2.54	13.716	0	1	0	0	0	0	0	0	1	0	0	0	0	0	0	0	0	0	0	0	0	0	0	0	0	0	0	0	0	0	0	0	0	0	0	0	0	0
y2(1)	3	27	6	3	3_27_6_3	3	3.2581	26	21.59	2.159	9.82133	0	1	0	0	0	0	0	0	1	0	0	0	0	0	0	0	0	0	0	0	0	0	0	0	0	0	0	0	0	0	0	0	0	0	0	0	0	0
y2(1)	3	27	6	3	3_27_6_3	1	3.3322	28	21.717	3.302	10.3293	0	1	0	0	0	0	0	0	1	0	0	0	0	0	0	0	0	0	0	0	0	0	0	0	0	0	0	0	0	0	0	0	0	0	0	0	0	0
y2(1)	3	27	6	3	3_27_6_3	4	3.3322	28	21.336	3.048	15.24	0	1	0	0	0	0	0	0	1	0	0	0	0	0	0	0	0	0	0	0	0	0	0	0	0	0	0	0	0	0	0	0	0	0	0	0	0	0
y2(1)	3	27	6	3	3_27_6_3	7	3.3673	29	20.066	2.54	14.478	0	1	0	0	0	0	0	0	1	0	0	0	0	0	0	0	0	0	0	0	0	0	0	0	0	0	0	0	0	0	0	0	0	0	0	0	0	0
y2(1)	3	27	6	3	3_27_6_3	6	3.4012	30	19.558	3.048	15.748	0	1	0	0	0	0	0	0	1	0	0	0	0	0	0	0	0	0	0	0	0	0	0	0	0	0	0	0	0	0	0	0	0	0	0	0	0	0
y2(1)	3	27	6	3	3_27_6_3	8	3.43399	31	17.78	2.286	12.954	0	1	0	0	0	0	0	0	1	0	0	0	0	0	0	0	0	0	0	0	0	0	0	0	0	0	0	0	0	0	0	0	0	0	0	0	0	0
y2(1)	3	27	6	3	3_27_6_3	5	3.63759	38	21.463	2.921	9.652	0	1	0	0	0	0	0	0	1	0	0	0	0	0	0	0	0	0	0	0	0	0	0	0	0	0	0	0	0	0	0	0	0	0	0	0	0	0
y2(1)	3	27	6	4	3_27_6_4	2	3.17805	24	21.082	2.54	15.24	0	1	0	0	0	0	0	0	1	0	0	0	0	0	0	0	0	0	0	0	0	0	0	0	0	0	0	0	0	0	0	0	0	0	0	0	0	0
y2(1)	3	27	6	4	3_27_6_4	3	3.29584	27	22.098	3.81	16.51	0	1	0	0	0	0	0	0	1	0	0	0	0	0	0	0	0	0	0	0	0	0	0	0	0	0	0	0	0	0	0	0	0	0	0	0	0	0
y2(1)	3	27	6	4	3_27_6_4	1	3.58352	36	20.828	4.064	17.018	0	1	0	0	0	0	0	0	1	0	0	0	0	0	0	0	0	0	0	0	0	0	0	0	0	0	0	0	0	0	0	0	0	0	0	0	0	0
y7(2)	3	27	7	1	3_27_7_1	1	3.3673	29	17.145	2.413	9.31333	0	0	0	0	0	0	2	0	0	0	0	0	0	0	0	0	0	0	0	0	0	0	0	0	0	0	0	0	0	0	0	0	0	0	0	0	0	0
y7(2)	3	27	7	2	3_27_7_2	1	3.29584	27	20.828	3.556	15.494	0	0	0	0	0	0	2	0	0	0	0	0	0	0	0	0	0	0	0	0	0	0	0	0	0	0	0	0	0	0	0	0	0	0	0	0	0	0
y7(2)	3	27	7	2	3_27_7_2	2	3.29584	27	22.352	3.683	10.4987	0	0	0	0	0	0	2	0	0	0	0	0	0	0	0	0	0	0	0	0	0	0	0	0	0	0	0	0	0	0	0	0	0	0	0	0	0	0
y7(2)	3	27	7	2	3_27_7_2	3	3.3322	28	22.606	4.318	16.51	0	0	0	0	0	0	2	0	0	0	0	0	0	0	0	0	0	0	0	0	0	0	0	0	0	0	0	0	0	0	0	0	0	0	0	0	0	0
y7(2)	3	27	7	2	3_27_7_2	12	3.3673	29	22.098	2.54	10.0753	0	0	0	0	0	0	2	0	0	0	0	0	0	0	0	0	0	0	0	0	0	0	0	0	0	0	0	0	0	0	0	0	0	0	0	0	0	0
y7(2)	3	27	7	2	3_27_7_2	16	3.3673	29	19.812	3.556	14.478	0	0	0	0	0	0	2	0	0	0	0	0	0	0	0	0	0	0	0	0	0	0	0	0	0	0	0	0	0	0	0	0	0	0	0	0	0	0
y7(2)	3	27	7	2	3_27_7_2	4	3.4012	30	19.812	2.794	14.732	0	0	0	0	0	0	2	0	0	0	0	0	0	0	0	0	0	0	0	0	0	0	0	0	0	0	0	0	0	0	0	0	0	0	0	0	0	0
y7(2)	3	27	7	2	3_27_7_2	5	3.4012	30	19.558	2.667	15.24	0	0	0	0	0	0	2	0	0	0	0	0	0	0	0	0	0	0	0	0	0	0	0	0	0	0	0	0	0	0	0	0	0	0	0	0	0	0
y7(2)	3	27	7	2	3_27_7_2	13	3.4012	30	19.05	2.794	14.986	0	0	0	0	0	0	2	0	0	0	0	0	0	0	0	0	0	0	0	0	0	0	0	0	0	0	0	0	0	0	0	0	0	0	0	0	0	0
y7(2)	3	27	7	2	3_27_7_2	4	3.43399	31	20.828	3.937	10.4987	0	0	0	0	0	0	2	0	0	0	0	0	0	0	0	0	0	0	0	0	0	0	0	0	0	0	0	0	0	0	0	0	0	0	0	0	0	0
y7(2)	3	27	7	2	3_27_7_2	11	3.46574	32	20.955	2.667	10.16	0	0	0	0	0	0	2	0	0	0	0	0	0	0	0	0	0	0	0	0	0	0	0	0	0	0	0	0	0	0	0	0	0	0	0	0	0	0
y7(1)	3	27	8	2	3_27_8_2	3	3.29584	27	21.082	3.556	10.2447	0	0	0	0	0	0	1	0	0	0	0	0	0	1	0	0	0	0	0	0	0	0	0	0	0	0	0	0	0	0	0	0	0	0	0	0	0	0
y7(1)	3	27	8	2	3_27_8_2	1	3.3322	28	19.304	2.54	14.986	0	0	0	0	0	0	1	0	0	0	0	0	0	1	0	0	0	0	0	0	0	0	0	0	0	0	0	0	0	0	0	0	0	0	0	0	0	0
y7(1)	3	27	8	2	3_27_8_2	4	3.3322	28	18.923	3.175	9.99067	0	0	0	0	0	0	1	0	0	0	0	0	0	1	0	0	0	0	0	0	0	0	0	0	0	0	0	0	0	0	0	0	0	0	0	0	0	0
y7(1)	3	27	8	2	3_27_8_2	31	3.3322	28	20.447	3.175	10.2447	0	0	0	0	0	0	1	0	0	0	0	0	0	1	0	0	0	0	0	0	0	0	0	0	0	0	0	0	0	0	0	0	0	0	0	0	0	0
y7(1)	3	27	8	2	3_27_8_2	5	3.4012	30	18.288	2.032	14.224	0	0	0	0	0	0	1	0	0	0	0	0	0	1	0	0	0	0	0	0	0	0	0	0	0	0	0	0	0	0	0	0	0	0	0	0	0	0
y7(1)	3	27	8	2	3_27_8_2	6	3.4012	30	18.542	2.794	14.224	0	0	0	0	0	0	1	0	0	0	0	0	0	1	0	0	0	0	0	0	0	0	0	0	0	0	0	0	0	0	0	0	0	0	0	0	0	0
y7(1)	3	27	8	2	3_27_8_2	2	3.49651	33	18.034	2.159	9.652	0	0	0	0	0	0	1	0	0	0	0	0	0	1	0	0	0	0	0	0	0	0	0	0	0	0	0	0	0	0	0	0	0	0	0	0	0	0
y7(1)	3	27	8	3	3_27_8_3	5	3.29584	27	20.066	3.302	15.24	0	0	0	0	0	0	1	0	0	0	0	0	0	1	0	0	0	0	0	0	0	0	0	0	0	0	0	0	0	0	0	0	0	0	0	0	0	0
y7(1)	3	27	8	3	3_27_8_3	1	3.3322	28	16.51	2.54	14.224	0	0	0	0	0	0	1	0	0	0	0	0	0	1	0	0	0	0	0	0	0	0	0	0	0	0	0	0	0	0	0	0	0	0	0	0	0	0
y7(1)	3	27	8	3	3_27_8_3	3	3.3673	29	17.272	2.032	13.716	0	0	0	0	0	0	1	0	0	0	0	0	0	1	0	0	0	0	0	0	0	0	0	0	0	0	0	0	0	0	0	0	0	0	0	0	0	0
y7(1)	3	27	8	3	3_27_8_3	6	3.3673	29	18.542	1.016	13.208	0	0	0	0	0	0	1	0	0	0	0	0	0	1	0	0	0	0	0	0	0	0	0	0	0	0	0	0	0	0	0	0	0	0	0	0	0	0
y7(1)	3	27	8	3	3_27_8_3	2	3.4012	30	18.542	2.794	15.494	0	0	0	0	0	0	1	0	0	0	0	0	0	1	0	0	0	0	0	0	0	0	0	0	0	0	0	0	0	0	0	0	0	0	0	0	0	0
y7(1)	3	27	8	3	3_27_8_3	35	3.49651	33	16.764	3.048	15.24	0	0	0	0	0	0	1	0	0	0	0	0	0	1	0	0	0	0	0	0	0	0	0	0	0	0	0	0	0	0	0	0	0	0	0	0	0	0
y7(1)	3	27	8	4	3_27_8_4	5	3.21888	25	21.844	2.032	14.224	0	0	0	0	0	0	1	0	0	0	0	0	0	1	0	0	0	0	0	0	0	0	0	0	0	0	0	0	0	0	0	0	0	0	0	0	0	0
y7(1)	3	27	8	4	3_27_8_4	4	3.29584	27	17.78	2.794	14.986	0	0	0	0	0	0	1	0	0	0	0	0	0	1	0	0	0	0	0	0	0	0	0	0	0	0	0	0	0	0	0	0	0	0	0	0	0	0
y7(1)	3	27	8	4	3_27_8_4	6	3.68888	40	20.955	2.286	10.4987	0	0	0	0	0	0	1	0	0	0	0	0	0	1	0	0	0	0	0	0	0	0	0	0	0	0	0	0	0	0	0	0	0	0	0	0	0	0
y0	3	27	9	3	3_27_9_3	1	3.29584	27	18.542	2.794	13.97	0	0	0	0	0	0	0	0	0	0	0	0	0	0	0	0	0	0	0	0	0	0	0	0	0	0	0	0	0	0	0	0	0	0	0	0	0	0
y0	3	27	9	3	3_27_9_3	11	3.3322	28	20.574	2.54	10.2447	0	0	0	0	0	0	0	0	0	0	0	0	0	0	0	0	0	0	0	0	0	0	0	0	0	0	0	0	0	0	0	0	0	0	0	0	0	0
y0	3	27	9	3	3_27_9_3	2	3.4012	30	20.701	3.048	9.99067	0	0	0	0	0	0	0	0	0	0	0	0	0	0	0	0	0	0	0	0	0	0	0	0	0	0	0	0	0	0	0	0	0	0	0	0	0	0
y0	3	27	9	3	3_27_9_3	3	3.4012	30	15.24	2.032	13.462	0	0	0	0	0	0	0	0	0	0	0	0	0	0	0	0	0	0	0	0	0	0	0	0	0	0	0	0	0	0	0	0	0	0	0	0	0	0
y0	3	27	9	3	3_27_9_3	6	3.4012	30	18.669	2.794	14.986	0	0	0	0	0	0	0	0	0	0	0	0	0	0	0	0	0	0	0	0	0	0	0	0	0	0	0	0	0	0	0	0	0	0	0	0	0	0
y0	3	27	9	3	3_27_9_3	12	3.4012	30	16.256	2.286	9.22867	0	0	0	0	0	0	0	0	0	0	0	0	0	0	0	0	0	0	0	0	0	0	0	0	0	0	0	0	0	0	0	0	0	0	0	0	0	0
y0	3	27	9	3	3_27_9_3	13	3.4012	30	17.272	2.921	9.22867	0	0	0	0	0	0	0	0	0	0	0	0	0	0	0	0	0	0	0	0	0	0	0	0	0	0	0	0	0	0	0	0	0	0	0	0	0	0
y0	3	27	9	3	3_27_9_3	14	3.4012	30	16.002	2.032	13.716	0	0	0	0	0	0	0	0	0	0	0	0	0	0	0	0	0	0	0	0	0	0	0	0	0	0	0	0	0	0	0	0	0	0	0	0	0	0
y0	3	27	9	3	3_27_9_3	16	3.49651	33	21.082	2.54	14.986	0	0	0	0	0	0	0	0	0	0	0	0	0	0	0	0	0	0	0	0	0	0	0	0	0	0	0	0	0	0	0	0	0	0	0	0	0	0
y0	3	27	9	3	3_27_9_3	4	3.52636	34	16.764	1.778	14.224	0	0	0	0	0	0	0	0	0	0	0	0	0	0	0	0	0	0	0	0	0	0	0	0	0	0	0	0	0	0	0	0	0	0	0	0	0	0
y35(2,2)	3	35	1	4	3_35_1_4	1	3.3322	28	15.24	2.54	13.716	0	0	2	0	2	0	0	0	0	0	0	0	0	0	0	0	0	0	0	0	0	0	4	0	0	0	0	0	0	0	0	0	0	0	0	0	0	0
y35(2,2)	3	35	1	4	3_35_1_4	3	3.43399	31	19.558	3.175	10.3293	0	0	2	0	2	0	0	0	0	0	0	0	0	0	0	0	0	0	0	0	0	0	4	0	0	0	0	0	0	0	0	0	0	0	0	0	0	0
y35(2,2)	3	35	1	4	3_35_1_4	4	3.43399	31	19.558	3.81	15.494	0	0	2	0	2	0	0	0	0	0	0	0	0	0	0	0	0	0	0	0	0	0	4	0	0	0	0	0	0	0	0	0	0	0	0	0	0	0
y35(2,2)	3	35	1	4	3_35_1_4	2	3.55535	35	16.764	2.286	14.224	0	0	2	0	2	0	0	0	0	0	0	0	0	0	0	0	0	0	0	0	0	0	4	0	0	0	0	0	0	0	0	0	0	0	0	0	0	0
y35(2,2)	3	35	1	9	3_35_1_9	6	3.3322	28	18.796	2.794	13.716	0	0	2	0	2	0	0	0	0	0	0	0	0	0	0	0	0	0	0	0	0	0	4	0	0	0	0	0	0	0	0	0	0	0	0	0	0	0
y35(2,2)	3	35	1	9	3_35_1_9	7	3.4012	30	20.32	2.286	10.2447	0	0	2	0	2	0	0	0	0	0	0	0	0	0	0	0	0	0	0	0	0	0	4	0	0	0	0	0	0	0	0	0	0	0	0	0	0	0
y35(2,2)	3	35	1	9	3_35_1_9	8	3.43399	31	20.32	2.54	15.24	0	0	2	0	2	0	0	0	0	0	0	0	0	0	0	0	0	0	0	0	0	0	4	0	0	0	0	0	0	0	0	0	0	0	0	0	0	0
y35(2,2)	3	35	1	9	3_35_1_9	1	3.66356	39	20.828	1.524	9.05933	0	0	2	0	2	0	0	0	0	0	0	0	0	0	0	0	0	0	0	0	0	0	4	0	0	0	0	0	0	0	0	0	0	0	0	0	0	0
y35(2,2)	3	35	1	9	3_35_1_9	2			18.669	2.667	9.48267	0	0	2	0	2	0	0	0	0	0	0	0	0	0	0	0	0	0	0	0	0	0	4	0	0	0	0	0	0	0	0	0	0	0	0	0	0	0
y35(2,1)	3	35	2	2	3_35_2_2	4	3.21888	25	18.796	2.032	13.716	0	0	2	0	1	0	0	0	0	0	0	1	0	0	0	0	0	0	0	0	0	0	2	0	0	0	0	0	0	0	0	0	0	2	0	0	0	0
y35(2,1)	3	35	2	2	3_35_2_2	1	3.29584	27	18.796	2.794	14.732	0	0	2	0	1	0	0	0	0	0	0	1	0	0	0	0	0	0	0	0	0	0	2	0	0	0	0	0	0	0	0	0	0	2	0	0	0	0
y35(2,1)	3	35	2	2	3_35_2_2	2	3.29584	27	18.288	2.794	14.986	0	0	2	0	1	0	0	0	0	0	0	1	0	0	0	0	0	0	0	0	0	0	2	0	0	0	0	0	0	0	0	0	0	2	0	0	0	0
y35(2,1)	3	35	2	2	3_35_2_2	3	3.29584	27	20.32	2.286	13.97	0	0	2	0	1	0	0	0	0	0	0	1	0	0	0	0	0	0	0	0	0	0	2	0	0	0	0	0	0	0	0	0	0	2	0	0	0	0
y35(2,1)	3	35	2	2	3_35_2_2	5	3.29584	27	20.066	3.81	15.24	0	0	2	0	1	0	0	0	0	0	0	1	0	0	0	0	0	0	0	0	0	0	2	0	0	0	0	0	0	0	0	0	0	2	0	0	0	0
y35(2,1)	3	35	2	2	3_35_2_2	6	3.4012	30	19.05	2.286	14.732	0	0	2	0	1	0	0	0	0	0	0	1	0	0	0	0	0	0	0	0	0	0	2	0	0	0	0	0	0	0	0	0	0	2	0	0	0	0
y35(2,1)	3	35	2	3	3_35_2_3	4	3.29584	27	18.288	2.794	14.478	0	0	2	0	1	0	0	0	0	0	0	1	0	0	0	0	0	0	0	0	0	0	2	0	0	0	0	0	0	0	0	0	0	2	0	0	0	0
y35(2,1)	3	35	2	3	3_35_2_3	3	3.3322	28	18.796	2.54	14.732	0	0	2	0	1	0	0	0	0	0	0	1	0	0	0	0	0	0	0	0	0	0	2	0	0	0	0	0	0	0	0	0	0	2	0	0	0	0
y35(2,1)	3	35	2	3	3_35_2_3	2	3.4012	30	18.542	2.794	14.732	0	0	2	0	1	0	0	0	0	0	0	1	0	0	0	0	0	0	0	0	0	0	2	0	0	0	0	0	0	0	0	0	0	2	0	0	0	0
y35(2,1)	3	35	2	3	3_35_2_3	6	3.43399	31	17.526	2.54	9.398	0	0	2	0	1	0	0	0	0	0	0	1	0	0	0	0	0	0	0	0	0	0	2	0	0	0	0	0	0	0	0	0	0	2	0	0	0	0
y35(2,1)	3	35	2	3	3_35_2_3	1	3.46574	32	20.066	2.794	14.224	0	0	2	0	1	0	0	0	0	0	0	1	0	0	0	0	0	0	0	0	0	0	2	0	0	0	0	0	0	0	0	0	0	2	0	0	0	0
y35(2,1)	3	35	2	4	3_35_2_4	3	3.2581	26	19.05	2.794	14.478	0	0	2	0	1	0	0	0	0	0	0	1	0	0	0	0	0	0	0	0	0	0	2	0	0	0	0	0	0	0	0	0	0	2	0	0	0	0
y35(2,1)	3	35	2	4	3_35_2_4	4	3.2581	26	19.812	3.556	15.24	0	0	2	0	1	0	0	0	0	0	0	1	0	0	0	0	0	0	0	0	0	0	2	0	0	0	0	0	0	0	0	0	0	2	0	0	0	0
y35(2,1)	3	35	2	4	3_35_2_4	6	3.29584	27	21.209	2.921	10.2447	0	0	2	0	1	0	0	0	0	0	0	1	0	0	0	0	0	0	0	0	0	0	2	0	0	0	0	0	0	0	0	0	0	2	0	0	0	0
y35(2,1)	3	35	2	4	3_35_2_4	1	3.3322	28	17.272	2.032	14.478	0	0	2	0	1	0	0	0	0	0	0	1	0	0	0	0	0	0	0	0	0	0	2	0	0	0	0	0	0	0	0	0	0	2	0	0	0	0
y35(2,1)	3	35	2	4	3_35_2_4	5	3.3322	28	19.812	2.286	14.732	0	0	2	0	1	0	0	0	0	0	0	1	0	0	0	0	0	0	0	0	0	0	2	0	0	0	0	0	0	0	0	0	0	2	0	0	0	0
y3(2)	3	35	3	1	3_35_3_1	5	3.17805	24	20.32	2.54	13.716	0	0	2	0	0	0	0	0	0	0	0	0	0	0	0	0	0	0	0	0	0	0	0	0	0	0	0	0	0	0	0	0	0	0	0	0	0	0
y3(2)	3	35	3	1	3_35_3_1	4	3.21888	25	19.05	2.794	13.97	0	0	2	0	0	0	0	0	0	0	0	0	0	0	0	0	0	0	0	0	0	0	0	0	0	0	0	0	0	0	0	0	0	0	0	0	0	0
y3(2)	3	35	3	1	3_35_3_1	3	3.29584	27	19.812	2.794	14.986	0	0	2	0	0	0	0	0	0	0	0	0	0	0	0	0	0	0	0	0	0	0	0	0	0	0	0	0	0	0	0	0	0	0	0	0	0	0
y3(2)	3	35	3	1	3_35_3_1	11	3.29584	27	19.558	2.667	9.31333	0	0	2	0	0	0	0	0	0	0	0	0	0	0	0	0	0	0	0	0	0	0	0	0	0	0	0	0	0	0	0	0	0	0	0	0	0	0
y3(2)	3	35	3	1	3_35_3_1	14	3.29584	27	17.018	2.54	12.954	0	0	2	0	0	0	0	0	0	0	0	0	0	0	0	0	0	0	0	0	0	0	0	0	0	0	0	0	0	0	0	0	0	0	0	0	0	0
y3(2)	3	35	3	1	3_35_3_1	12	3.3322	28	18.796	2.54	13.97	0	0	2	0	0	0	0	0	0	0	0	0	0	0	0	0	0	0	0	0	0	0	0	0	0	0	0	0	0	0	0	0	0	0	0	0	0	0
y3(2)	3	35	3	1	3_35_3_1	13	3.3322	28	18.288	3.048	13.97	0	0	2	0	0	0	0	0	0	0	0	0	0	0	0	0	0	0	0	0	0	0	0	0	0	0	0	0	0	0	0	0	0	0	0	0	0	0
y3(2)	3	35	3	1	3_35_3_1	2	3.3673	29	18.542	2.54	9.31333	0	0	2	0	0	0	0	0	0	0	0	0	0	0	0	0	0	0	0	0	0	0	0	0	0	0	0	0	0	0	0	0	0	0	0	0	0	0
y3(2)	3	35	3	1	3_35_3_1	15	3.4012	30	20.574	3.048	14.224	0	0	2	0	0	0	0	0	0	0	0	0	0	0	0	0	0	0	0	0	0	0	0	0	0	0	0	0	0	0	0	0	0	0	0	0	0	0
y3(2)	3	35	3	1	3_35_3_1	16	3.43399	31	18.034	3.048	14.224	0	0	2	0	0	0	0	0	0	0	0	0	0	0	0	0	0	0	0	0	0	0	0	0	0	0	0	0	0	0	0	0	0	0	0	0	0	0
y35(1,2)	3	35	4	1	3_35_4_1	2	3.3673	29	18.161	3.048	9.73667	0	0	1	0	2	0	0	0	0	1	0	0	0	0	0	0	0	0	0	0	0	0	2	0	0	0	0	0	0	0	0	0	0	0	0	0	0	0
y35(1,2)	3	35	4	1	3_35_4_1	4	3.4012	30	17.526	2.286	15.494	0	0	1	0	2	0	0	0	0	1	0	0	0	0	0	0	0	0	0	0	0	0	2	0	0	0	0	0	0	0	0	0	0	0	0	0	0	0
y35(1,2)	3	35	4	1	3_35_4_1	5	3.4012	30	19.812	2.413	9.99067	0	0	1	0	2	0	0	0	0	1	0	0	0	0	0	0	0	0	0	0	0	0	2	0	0	0	0	0	0	0	0	0	0	0	0	0	0	0
y35(1,2)	3	35	4	1	3_35_4_1	1	3.46574	32	17.526	2.032	13.716	0	0	1	0	2	0	0	0	0	1	0	0	0	0	0	0	0	0	0	0	0	0	2	0	0	0	0	0	0	0	0	0	0	0	0	0	0	0
y35(1,2)	3	35	4	3	3_35_4_3	5	3.3322	28	19.05	2.794	14.478	0	0	1	0	2	0	0	0	0	1	0	0	0	0	0	0	0	0	0	0	0	0	2	0	0	0	0	0	0	0	0	0	0	0	0	0	0	0
y35(1,2)	3	35	4	3	3_35_4_3	3	3.4012	30	19.812	3.556	15.494	0	0	1	0	2	0	0	0	0	1	0	0	0	0	0	0	0	0	0	0	0	0	2	0	0	0	0	0	0	0	0	0	0	0	0	0	0	0
y35(1,2)	3	35	4	3	3_35_4_3	6	3.52636	34	17.018	2.286	14.478	0	0	1	0	2	0	0	0	0	1	0	0	0	0	0	0	0	0	0	0	0	0	2	0	0	0	0	0	0	0	0	0	0	0	0	0	0	0
y35(1,2)	3	35	4	3	3_35_4_3	4	3.58352	36	18.288	3.048	8.128	0	0	1	0	2	0	0	0	0	1	0	0	0	0	0	0	0	0	0	0	0	0	2	0	0	0	0	0	0	0	0	0	0	0	0	0	0	0
y35(1,2)	3	35	4	4	3_35_4_4	5	3.29584	27	20.32	2.794	15.494	0	0	1	0	2	0	0	0	0	1	0	0	0	0	0	0	0	0	0	0	0	0	2	0	0	0	0	0	0	0	0	0	0	0	0	0	0	0
y35(1,2)	3	35	4	4	3_35_4_4	4	3.3322	28	18.542	2.54	14.478	0	0	1	0	2	0	0	0	0	1	0	0	0	0	0	0	0	0	0	0	0	0	2	0	0	0	0	0	0	0	0	0	0	0	0	0	0	0
y35(1,2)	3	35	4	4	3_35_4_4	3	3.3673	29	19.05	2.794	10.2447	0	0	1	0	2	0	0	0	0	1	0	0	0	0	0	0	0	0	0	0	0	0	2	0	0	0	0	0	0	0	0	0	0	0	0	0	0	0
y35(1,2)	3	35	4	4	3_35_4_4	2	3.4012	30	19.812	2.032	10.3293	0	0	1	0	2	0	0	0	0	1	0	0	0	0	0	0	0	0	0	0	0	0	2	0	0	0	0	0	0	0	0	0	0	0	0	0	0	0
y35(1,2)	3	35	4	4	3_35_4_4	6	3.4012	30	19.558	3.429	10.3293	0	0	1	0	2	0	0	0	0	1	0	0	0	0	0	0	0	0	0	0	0	0	2	0	0	0	0	0	0	0	0	0	0	0	0	0	0	0
y35(1,1)	3	35	5	1	3_35_5_1	1	3.3673	29	18.415	3.302	10.2447	0	0	1	0	1	0	0	0	0	1	0	1	0	0	0	0	0	0	0	0	0	0	1	0	0	0	0	0	0	0	0	0	0	1	0	0	0	0
y35(1,1)	3	35	5	1	3_35_5_1	2	3.3673	29	18.669	2.921	10.414	0	0	1	0	1	0	0	0	0	1	0	1	0	0	0	0	0	0	0	0	0	0	1	0	0	0	0	0	0	0	0	0	0	1	0	0	0	0
y35(1,1)	3	35	5	1	3_35_5_1	3	3.3673	29	17.78	2.413	10.16	0	0	1	0	1	0	0	0	0	1	0	1	0	0	0	0	0	0	0	0	0	0	1	0	0	0	0	0	0	0	0	0	0	1	0	0	0	0
y35(1,1)	3	35	5	1	3_35_5_1	5	3.3673	29	15.494	2.286	14.224	0	0	1	0	1	0	0	0	0	1	0	1	0	0	0	0	0	0	0	0	0	0	1	0	0	0	0	0	0	0	0	0	0	1	0	0	0	0
y35(1,1)	3	35	5	1	3_35_5_1	6	3.4012	30	20.701	2.794	10.4987	0	0	1	0	1	0	0	0	0	1	0	1	0	0	0	0	0	0	0	0	0	0	1	0	0	0	0	0	0	0	0	0	0	1	0	0	0	0
y35(1,1)	3	35	5	1	3_35_5_1	7	3.4012	30	19.304	2.921	10.3293	0	0	1	0	1	0	0	0	0	1	0	1	0	0	0	0	0	0	0	0	0	0	1	0	0	0	0	0	0	0	0	0	0	1	0	0	0	0
y35(1,1)	3	35	5	1	3_35_5_1	4	3.55535	35	16.256	1.397	9.906	0	0	1	0	1	0	0	0	0	1	0	1	0	0	0	0	0	0	0	0	0	0	1	0	0	0	0	0	0	0	0	0	0	1	0	0	0	0
y35(1,1)	3	35	5	2	3_35_5_2	1	3.4012	30	19.304	2.921	10.2447	0	0	1	0	1	0	0	0	0	1	0	1	0	0	0	0	0	0	0	0	0	0	1	0	0	0	0	0	0	0	0	0	0	1	0	0	0	0
y35(1,1)	3	35	5	2	3_35_5_2	3	3.43399	31	17.78	2.54	14.986	0	0	1	0	1	0	0	0	0	1	0	1	0	0	0	0	0	0	0	0	0	0	1	0	0	0	0	0	0	0	0	0	0	1	0	0	0	0
y35(1,1)	3	35	5	2	3_35_5_2	2	3.46574	32	16.256	2.794	13.97	0	0	1	0	1	0	0	0	0	1	0	1	0	0	0	0	0	0	0	0	0	0	1	0	0	0	0	0	0	0	0	0	0	1	0	0	0	0
y35(1,1)	3	35	5	2	3_35_5_2	5	3.46574	32	19.05	3.302	14.478	0	0	1	0	1	0	0	0	0	1	0	1	0	0	0	0	0	0	0	0	0	0	1	0	0	0	0	0	0	0	0	0	0	1	0	0	0	0
y35(1,1)	3	35	5	2	3_35_5_2	4	3.55535	35	17.526	3.048	16.002	0	0	1	0	1	0	0	0	0	1	0	1	0	0	0	0	0	0	0	0	0	0	1	0	0	0	0	0	0	0	0	0	0	1	0	0	0	0
y35(1,1)	3	35	5	2	3_35_5_2	6	3.66356	39	18.796	3.302	15.494	0	0	1	0	1	0	0	0	0	1	0	1	0	0	0	0	0	0	0	0	0	0	1	0	0	0	0	0	0	0	0	0	0	1	0	0	0	0
y35(1,1)	3	35	5	3	3_35_5_3	2	3.3322	28	17.018	2.794	15.24	0	0	1	0	1	0	0	0	0	1	0	1	0	0	0	0	0	0	0	0	0	0	1	0	0	0	0	0	0	0	0	0	0	1	0	0	0	0
y35(1,1)	3	35	5	3	3_35_5_3	4	3.3322	28	20.193	2.794	10.0753	0	0	1	0	1	0	0	0	0	1	0	1	0	0	0	0	0	0	0	0	0	0	1	0	0	0	0	0	0	0	0	0	0	1	0	0	0	0
y35(1,1)	3	35	5	3	3_35_5_3	2	3.3673	29	20.32	2.413	10.0753	0	0	1	0	1	0	0	0	0	1	0	1	0	0	0	0	0	0	0	0	0	0	1	0	0	0	0	0	0	0	0	0	0	1	0	0	0	0
y35(1,1)	3	35	5	3	3_35_5_3	3	3.3673	29	18.542	2.413	9.31333	0	0	1	0	1	0	0	0	0	1	0	1	0	0	0	0	0	0	0	0	0	0	1	0	0	0	0	0	0	0	0	0	0	1	0	0	0	0
y35(1,1)	3	35	5	3	3_35_5_3	5	3.46574	32	17.018	2.159	9.22867	0	0	1	0	1	0	0	0	0	1	0	1	0	0	0	0	0	0	0	0	0	0	1	0	0	0	0	0	0	0	0	0	0	1	0	0	0	0
y35(1,1)	3	35	5	3	3_35_5_3	20	3.71357	41	16.51	2.54	13.97	0	0	1	0	1	0	0	0	0	1	0	1	0	0	0	0	0	0	0	0	0	0	1	0	0	0	0	0	0	0	0	0	0	1	0	0	0	0
y35(1,1)	3	35	5	4	3_35_5_4	2	3.3673	29	19.558	2.794	9.99067	0	0	1	0	1	0	0	0	0	1	0	1	0	0	0	0	0	0	0	0	0	0	1	0	0	0	0	0	0	0	0	0	0	1	0	0	0	0
y35(1,1)	3	35	5	4	3_35_5_4	3	3.3673	29	17.272	2.794	14.986	0	0	1	0	1	0	0	0	0	1	0	1	0	0	0	0	0	0	0	0	0	0	1	0	0	0	0	0	0	0	0	0	0	1	0	0	0	0
y35(1,1)	3	35	5	4	3_35_5_4	4	3.3673	29	19.304	3.048	16.002	0	0	1	0	1	0	0	0	0	1	0	1	0	0	0	0	0	0	0	0	0	0	1	0	0	0	0	0	0	0	0	0	0	1	0	0	0	0
y35(1,1)	3	35	5	4	3_35_5_4	5	3.61092	37	19.812	2.794	14.986	0	0	1	0	1	0	0	0	0	1	0	1	0	0	0	0	0	0	0	0	0	0	1	0	0	0	0	0	0	0	0	0	0	1	0	0	0	0
y3(1)	3	35	6	1	3_35_6_1	6	3.3322	28	21.336	2.54	14.478	0	0	1	0	0	0	0	0	0	1	0	0	0	0	0	0	0	0	0	0	0	0	0	0	0	0	0	0	0	0	0	0	0	0	0	0	0	0
y3(1)	3	35	6	1	3_35_6_1	4	3.3673	29	21.082	2.794	15.24	0	0	1	0	0	0	0	0	0	1	0	0	0	0	0	0	0	0	0	0	0	0	0	0	0	0	0	0	0	0	0	0	0	0	0	0	0	0
y3(1)	3	35	6	1	3_35_6_1	2	3.4012	30	21.59	2.794	15.494	0	0	1	0	0	0	0	0	0	1	0	0	0	0	0	0	0	0	0	0	0	0	0	0	0	0	0	0	0	0	0	0	0	0	0	0	0	0
y3(1)	3	35	6	1	3_35_6_1	5	3.43399	31	19.304	2.54	14.224	0	0	1	0	0	0	0	0	0	1	0	0	0	0	0	0	0	0	0	0	0	0	0	0	0	0	0	0	0	0	0	0	0	0	0	0	0	0
y3(1)	3	35	6	1	3_35_6_1	1	3.46574	32	20.955	2.794	9.398	0	0	1	0	0	0	0	0	0	1	0	0	0	0	0	0	0	0	0	0	0	0	0	0	0	0	0	0	0	0	0	0	0	0	0	0	0	0
y3(1)	3	35	6	2	3_35_6_2	3	3.3673	29	19.812	3.048	14.732	0	0	1	0	0	0	0	0	0	1	0	0	0	0	0	0	0	0	0	0	0	0	0	0	0	0	0	0	0	0	0	0	0	0	0	0	0	0
y3(1)	3	35	6	2	3_35_6_2	4	3.3673	29	16.002	2.794	14.224	0	0	1	0	0	0	0	0	0	1	0	0	0	0	0	0	0	0	0	0	0	0	0	0	0	0	0	0	0	0	0	0	0	0	0	0	0	0
y3(1)	3	35	6	2	3_35_6_2	5	3.3673	29	21.082	2.413	9.56733	0	0	1	0	0	0	0	0	0	1	0	0	0	0	0	0	0	0	0	0	0	0	0	0	0	0	0	0	0	0	0	0	0	0	0	0	0	0
y3(1)	3	35	6	2	3_35_6_2	1	3.4012	30	15.748	1.524	13.208	0	0	1	0	0	0	0	0	0	1	0	0	0	0	0	0	0	0	0	0	0	0	0	0	0	0	0	0	0	0	0	0	0	0	0	0	0	0
y3(1)	3	35	6	2	3_35_6_2	6	3.49651	33	21.336	2.54	10.16	0	0	1	0	0	0	0	0	0	1	0	0	0	0	0	0	0	0	0	0	0	0	0	0	0	0	0	0	0	0	0	0	0	0	0	0	0	0
y3(1)	3	35	6	3	3_35_6_3	4	3.3322	28	21.336	1.524	13.97	0	0	1	0	0	0	0	0	0	1	0	0	0	0	0	0	0	0	0	0	0	0	0	0	0	0	0	0	0	0	0	0	0	0	0	0	0	0
y3(1)	3	35	6	3	3_35_6_3	1	3.4012	30	18.542	2.921	9.56733	0	0	1	0	0	0	0	0	0	1	0	0	0	0	0	0	0	0	0	0	0	0	0	0	0	0	0	0	0	0	0	0	0	0	0	0	0	0
y3(1)	3	35	6	3	3_35_6_3	6	3.46574	32	14.732	2.286	12.954	0	0	1	0	0	0	0	0	0	1	0	0	0	0	0	0	0	0	0	0	0	0	0	0	0	0	0	0	0	0	0	0	0	0	0	0	0	0
y3(1)	3	35	6	3	3_35_6_3	2	3.55535	35	21.082	3.048	13.97	0	0	1	0	0	0	0	0	0	1	0	0	0	0	0	0	0	0	0	0	0	0	0	0	0	0	0	0	0	0	0	0	0	0	0	0	0	0
y3(1)	3	35	6	4	3_35_6_4	4	3.21888	25	18.542	2.794	14.224	0	0	1	0	0	0	0	0	0	1	0	0	0	0	0	0	0	0	0	0	0	0	0	0	0	0	0	0	0	0	0	0	0	0	0	0	0	0
y3(1)	3	35	6	4	3_35_6_4	3	3.29584	27	18.034	2.794	14.224	0	0	1	0	0	0	0	0	0	1	0	0	0	0	0	0	0	0	0	0	0	0	0	0	0	0	0	0	0	0	0	0	0	0	0	0	0	0
y3(1)	3	35	6	4	3_35_6_4	2	3.3673	29	17.018	2.032	13.716	0	0	1	0	0	0	0	0	0	1	0	0	0	0	0	0	0	0	0	0	0	0	0	0	0	0	0	0	0	0	0	0	0	0	0	0	0	0
y3(1)	3	35	6	4	3_35_6_4	5	3.46574	32	21.082	3.556	15.24	0	0	1	0	0	0	0	0	0	1	0	0	0	0	0	0	0	0	0	0	0	0	0	0	0	0	0	0	0	0	0	0	0	0	0	0	0	0
y3(1)	3	35	6	4	3_35_6_4	6	3.52636	34	19.812	3.048	14.224	0	0	1	0	0	0	0	0	0	1	0	0	0	0	0	0	0	0	0	0	0	0	0	0	0	0	0	0	0	0	0	0	0	0	0	0	0	0
y5(2)	3	35	7	1	3_35_7_1	4	3.21888	25	15.24	2.032	13.716	0	0	0	0	2	0	0	0	0	0	0	0	0	0	0	0	0	0	0	0	0	0	0	0	0	0	0	0	0	0	0	0	0	0	0	0	0	0
y5(2)	3	35	7	1	3_35_7_1	6	3.3322	28	19.05	3.302	15.494	0	0	0	0	2	0	0	0	0	0	0	0	0	0	0	0	0	0	0	0	0	0	0	0	0	0	0	0	0	0	0	0	0	0	0	0	0	0
y5(2)	3	35	7	1	3_35_7_1	3	3.3673	29	18.415	2.921	9.99067	0	0	0	0	2	0	0	0	0	0	0	0	0	0	0	0	0	0	0	0	0	0	0	0	0	0	0	0	0	0	0	0	0	0	0	0	0	0
y5(2)	3	35	7	1	3_35_7_1	2	3.4012	30	19.558	3.556	10.2447	0	0	0	0	2	0	0	0	0	0	0	0	0	0	0	0	0	0	0	0	0	0	0	0	0	0	0	0	0	0	0	0	0	0	0	0	0	0
y5(2)	3	35	7	1	3_35_7_1	5	3.43399	31	13.208	2.286	13.208	0	0	0	0	2	0	0	0	0	0	0	0	0	0	0	0	0	0	0	0	0	0	0	0	0	0	0	0	0	0	0	0	0	0	0	0	0	0
y5(2)	3	35	7	1	3_35_7_1	1	3.46574	32	18.542	2.794	14.986	0	0	0	0	2	0	0	0	0	0	0	0	0	0	0	0	0	0	0	0	0	0	0	0	0	0	0	0	0	0	0	0	0	0	0	0	0	0
y5(2)	3	35	7	5	3_35_7_5	1	3.3673	29	20.701	2.54	10.7527	0	0	0	0	2	0	0	0	0	0	0	0	0	0	0	0	0	0	0	0	0	0	0	0	0	0	0	0	0	0	0	0	0	0	0	0	0	0
y5(2)	3	35	7	5	3_35_7_5	2	3.3673	29	18.923	3.683	10.5833	0	0	0	0	2	0	0	0	0	0	0	0	0	0	0	0	0	0	0	0	0	0	0	0	0	0	0	0	0	0	0	0	0	0	0	0	0	0
y5(2)	3	35	7	5	3_35_7_5	4	3.3673	29	15.621	2.921	9.73667	0	0	0	0	2	0	0	0	0	0	0	0	0	0	0	0	0	0	0	0	0	0	0	0	0	0	0	0	0	0	0	0	0	0	0	0	0	0
y5(2)	3	35	7	5	3_35_7_5	6	3.3673	29	19.304	3.048	10.7527	0	0	0	0	2	0	0	0	0	0	0	0	0	0	0	0	0	0	0	0	0	0	0	0	0	0	0	0	0	0	0	0	0	0	0	0	0	0
y5(2)	3	35	7	5	3_35_7_5	3	3.4012	30	18.034	3.302	15.24	0	0	0	0	2	0	0	0	0	0	0	0	0	0	0	0	0	0	0	0	0	0	0	0	0	0	0	0	0	0	0	0	0	0	0	0	0	0
y5(2)	3	35	7	5	3_35_7_5	5	3.46574	32	18.542	2.794	14.986	0	0	0	0	2	0	0	0	0	0	0	0	0	0	0	0	0	0	0	0	0	0	0	0	0	0	0	0	0	0	0	0	0	0	0	0	0	0
y5(1)	3	35	8	1	3_35_8_1	3	3.29584	27	18.542	2.54	15.24	0	0	0	0	1	0	0	0	0	0	0	1	0	0	0	0	0	0	0	0	0	0	0	0	0	0	0	0	0	0	0	0	0	0	0	0	0	0
y5(1)	3	35	8	1	3_35_8_1	2	3.3322	28	19.05	3.048	14.986	0	0	0	0	1	0	0	0	0	0	0	1	0	0	0	0	0	0	0	0	0	0	0	0	0	0	0	0	0	0	0	0	0	0	0	0	0	0
y5(1)	3	35	8	1	3_35_8_1	5	3.3322	28	19.177	1.651	9.82133	0	0	0	0	1	0	0	0	0	0	0	1	0	0	0	0	0	0	0	0	0	0	0	0	0	0	0	0	0	0	0	0	0	0	0	0	0	0
y5(1)	3	35	8	1	3_35_8_1	4	3.4012	30	18.923	2.413	10.2447	0	0	0	0	1	0	0	0	0	0	0	1	0	0	0	0	0	0	0	0	0	0	0	0	0	0	0	0	0	0	0	0	0	0	0	0	0	0
y5(1)	3	35	8	1	3_35_8_1	6	3.4012	30	20.574	2.794	15.494	0	0	0	0	1	0	0	0	0	0	0	1	0	0	0	0	0	0	0	0	0	0	0	0	0	0	0	0	0	0	0	0	0	0	0	0	0	0
y5(1)	3	35	8	1	3_35_8_1	1	3.46574	32	18.034	2.54	14.224	0	0	0	0	1	0	0	0	0	0	0	1	0	0	0	0	0	0	0	0	0	0	0	0	0	0	0	0	0	0	0	0	0	0	0	0	0	0
y5(1)	3	35	8	2	3_35_8_2	1	3.29584	27	13.97	3.302	12.446	0	0	0	0	1	0	0	0	0	0	0	1	0	0	0	0	0	0	0	0	0	0	0	0	0	0	0	0	0	0	0	0	0	0	0	0	0	0
y5(1)	3	35	8	2	3_35_8_2	3	3.4012	30	17.145	2.794	10.2447	0	0	0	0	1	0	0	0	0	0	0	1	0	0	0	0	0	0	0	0	0	0	0	0	0	0	0	0	0	0	0	0	0	0	0	0	0	0
y5(1)	3	35	8	2	3_35_8_2	2	3.55535	35	16.764	2.286	12.446	0	0	0	0	1	0	0	0	0	0	0	1	0	0	0	0	0	0	0	0	0	0	0	0	0	0	0	0	0	0	0	0	0	0	0	0	0	0
y5(1)	3	35	8	3	3_35_8_3	3	3.3322	28	19.558	1.778	15.24	0	0	0	0	1	0	0	0	0	0	0	1	0	0	0	0	0	0	0	0	0	0	0	0	0	0	0	0	0	0	0	0	0	0	0	0	0	0
y5(1)	3	35	8	3	3_35_8_3	1	3.3673	29	17.145	2.794	10.3293	0	0	0	0	1	0	0	0	0	0	0	1	0	0	0	0	0	0	0	0	0	0	0	0	0	0	0	0	0	0	0	0	0	0	0	0	0	0
y5(1)	3	35	8	3	3_35_8_3	4	3.3673	29	17.399	2.921	9.652	0	0	0	0	1	0	0	0	0	0	0	1	0	0	0	0	0	0	0	0	0	0	0	0	0	0	0	0	0	0	0	0	0	0	0	0	0	0
y5(1)	3	35	8	3	3_35_8_3	6	3.3673	29	17.272	2.286	14.224	0	0	0	0	1	0	0	0	0	0	0	1	0	0	0	0	0	0	0	0	0	0	0	0	0	0	0	0	0	0	0	0	0	0	0	0	0	0
y5(1)	3	35	8	3	3_35_8_3	35	3.49651	33	16.002	2.286	15.24	0	0	0	0	1	0	0	0	0	0	0	1	0	0	0	0	0	0	0	0	0	0	0	0	0	0	0	0	0	0	0	0	0	0	0	0	0	0
y5(1)	3	35	8	4	3_35_8_4	2	3.29584	27	20.066	2.794	14.478	0	0	0	0	1	0	0	0	0	0	0	1	0	0	0	0	0	0	0	0	0	0	0	0	0	0	0	0	0	0	0	0	0	0	0	0	0	0
y5(1)	3	35	8	4	3_35_8_4	1	3.4012	30	16.891	2.286	8.89	0	0	0	0	1	0	0	0	0	0	0	1	0	0	0	0	0	0	0	0	0	0	0	0	0	0	0	0	0	0	0	0	0	0	0	0	0	0
y0	3	35	9	2	3_35_9_2	1	3.21888	25	22.352	3.048	15.24	0	0	0	0	0	0	0	0	0	0	0	0	0	0	0	0	0	0	0	0	0	0	0	0	0	0	0	0	0	0	0	0	0	0	0	0	0	0
y0	3	35	9	2	3_35_9_2	15	3.2581	26	15.748	1.27	13.208	0	0	0	0	0	0	0	0	0	0	0	0	0	0	0	0	0	0	0	0	0	0	0	0	0	0	0	0	0	0	0	0	0	0	0	0	0	0
y0	3	35	9	2	3_35_9_2	2	3.29584	27	18.796	2.54	10.2447	0	0	0	0	0	0	0	0	0	0	0	0	0	0	0	0	0	0	0	0	0	0	0	0	0	0	0	0	0	0	0	0	0	0	0	0	0	0
y0	3	35	9	2	3_35_9_2	4	3.29584	27	20.193	3.175	10.668	0	0	0	0	0	0	0	0	0	0	0	0	0	0	0	0	0	0	0	0	0	0	0	0	0	0	0	0	0	0	0	0	0	0	0	0	0	0
y0	3	35	9	2	3_35_9_2	3	3.3322	28	19.558	3.175	9.99067	0	0	0	0	0	0	0	0	0	0	0	0	0	0	0	0	0	0	0	0	0	0	0	0	0	0	0	0	0	0	0	0	0	0	0	0	0	0
y0	3	35	9	2	3_35_9_2	14	3.3322	28	18.542	3.81	15.24	0	0	0	0	0	0	0	0	0	0	0	0	0	0	0	0	0	0	0	0	0	0	0	0	0	0	0	0	0	0	0	0	0	0	0	0	0	0
y0	3	35	9	2	3_35_9_2	6	3.3673	29	19.939	3.683	10.2447	0	0	0	0	0	0	0	0	0	0	0	0	0	0	0	0	0	0	0	0	0	0	0	0	0	0	0	0	0	0	0	0	0	0	0	0	0	0
y0	3	35	9	2	3_35_9_2	11	3.3673	29	20.32	2.286	15.494	0	0	0	0	0	0	0	0	0	0	0	0	0	0	0	0	0	0	0	0	0	0	0	0	0	0	0	0	0	0	0	0	0	0	0	0	0	0
y0	3	35	9	2	3_35_9_2	16	3.3673	29	18.796	2.54	10.16	0	0	0	0	0	0	0	0	0	0	0	0	0	0	0	0	0	0	0	0	0	0	0	0	0	0	0	0	0	0	0	0	0	0	0	0	0	0
y36(2,1)	3	36	2	1	3_36_2_1	4	3.4012	30	20.828	2.794	13.208	0	0	2	0	0	1	0	0	0	0	0	0	1	0	0	0	0	0	0	0	0	0	0	2	0	0	0	0	0	0	0	0	0	0	2	0	0	0
y36(2,1)	3	36	2	1	3_36_2_1	6	3.4012	30	18.415	2.413	8.97467	0	0	2	0	0	1	0	0	0	0	0	0	1	0	0	0	0	0	0	0	0	0	0	2	0	0	0	0	0	0	0	0	0	0	2	0	0	0
y36(2,1)	3	36	2	1	3_36_2_1	1	3.46574	32	22.606	3.556	14.478	0	0	2	0	0	1	0	0	0	0	0	0	1	0	0	0	0	0	0	0	0	0	0	2	0	0	0	0	0	0	0	0	0	0	2	0	0	0
y36(2,1)	3	36	2	1	3_36_2_1	3	3.52636	34	20.066	2.286	9.56733	0	0	2	0	0	1	0	0	0	0	0	0	1	0	0	0	0	0	0	0	0	0	0	2	0	0	0	0	0	0	0	0	0	0	2	0	0	0
y36(2,1)	3	36	2	2	3_36_2_2	4	3.17805	24	18.288	2.032	13.208	0	0	2	0	0	1	0	0	0	0	0	0	1	0	0	0	0	0	0	0	0	0	0	2	0	0	0	0	0	0	0	0	0	0	2	0	0	0
y36(2,1)	3	36	2	2	3_36_2_2	5	3.2581	26	21.59	2.286	13.462	0	0	2	0	0	1	0	0	0	0	0	0	1	0	0	0	0	0	0	0	0	0	0	2	0	0	0	0	0	0	0	0	0	0	2	0	0	0
y36(2,1)	3	36	2	2	3_36_2_2	1	3.4012	30	23.368	3.556	14.478	0	0	2	0	0	1	0	0	0	0	0	0	1	0	0	0	0	0	0	0	0	0	0	2	0	0	0	0	0	0	0	0	0	0	2	0	0	0
y36(2,1)	3	36	2	2	3_36_2_2	6	3.4012	30	18.796	3.302	14.224	0	0	2	0	0	1	0	0	0	0	0	0	1	0	0	0	0	0	0	0	0	0	0	2	0	0	0	0	0	0	0	0	0	0	2	0	0	0
y36(2,1)	3	36	2	2	3_36_2_2	2	3.46574	32	20.574	3.556	14.224	0	0	2	0	0	1	0	0	0	0	0	0	1	0	0	0	0	0	0	0	0	0	0	2	0	0	0	0	0	0	0	0	0	0	2	0	0	0
y36(2,1)	3	36	2	3	3_36_2_3	5	3.29584	27	16.764	2.286	12.954	0	0	2	0	0	1	0	0	0	0	0	0	1	0	0	0	0	0	0	0	0	0	0	2	0	0	0	0	0	0	0	0	0	0	2	0	0	0
y36(2,1)	3	36	2	3	3_36_2_3	4	3.3673	29	21.336	3.048	14.732	0	0	2	0	0	1	0	0	0	0	0	0	1	0	0	0	0	0	0	0	0	0	0	2	0	0	0	0	0	0	0	0	0	0	2	0	0	0
y36(2,1)	3	36	2	3	3_36_2_3	3	3.4012	30	14.986	1.524	11.684	0	0	2	0	0	1	0	0	0	0	0	0	1	0	0	0	0	0	0	0	0	0	0	2	0	0	0	0	0	0	0	0	0	0	2	0	0	0
y36(2,1)	3	36	2	3	3_36_2_3	6	3.43399	31	21.844	3.048	9.48267	0	0	2	0	0	1	0	0	0	0	0	0	1	0	0	0	0	0	0	0	0	0	0	2	0	0	0	0	0	0	0	0	0	0	2	0	0	0
y36(2,1)	3	36	2	3	3_36_2_3	1	3.58352	36	20.193	2.413	9.82133	0	0	2	0	0	1	0	0	0	0	0	0	1	0	0	0	0	0	0	0	0	0	0	2	0	0	0	0	0	0	0	0	0	0	2	0	0	0
y36(2,1)	3	36	2	4	3_36_2_4	5	3.29584	27	17.78	2.286	13.716	0	0	2	0	0	1	0	0	0	0	0	0	1	0	0	0	0	0	0	0	0	0	0	2	0	0	0	0	0	0	0	0	0	0	2	0	0	0
y36(2,1)	3	36	2	4	3_36_2_4	4	3.3322	28	20.701	2.794	9.99067	0	0	2	0	0	1	0	0	0	0	0	0	1	0	0	0	0	0	0	0	0	0	0	2	0	0	0	0	0	0	0	0	0	0	2	0	0	0
y36(2,1)	3	36	2	4	3_36_2_4	2	3.3673	29	20.447	2.413	9.906	0	0	2	0	0	1	0	0	0	0	0	0	1	0	0	0	0	0	0	0	0	0	0	2	0	0	0	0	0	0	0	0	0	0	2	0	0	0
y36(2,1)	3	36	2	4	3_36_2_4	3	3.4012	30	20.701	2.54	9.56733	0	0	2	0	0	1	0	0	0	0	0	0	1	0	0	0	0	0	0	0	0	0	0	2	0	0	0	0	0	0	0	0	0	0	2	0	0	0
y3(2)	3	36	3	7	3_36_3_7	2	3.3673	29	18.796	3.048	14.732	0	0	2	0	0	0	0	0	0	0	0	0	0	0	0	0	0	0	0	0	0	0	0	0	0	0	0	0	0	0	0	0	0	0	0	0	0	0
y3(2)	3	36	3	7	3_36_3_7	3	3.3673	29	20.828	3.302	14.224	0	0	2	0	0	0	0	0	0	0	0	0	0	0	0	0	0	0	0	0	0	0	0	0	0	0	0	0	0	0	0	0	0	0	0	0	0	0
y3(2)	3	36	3	7	3_36_3_7	1	3.4012	30	20.701	3.302	9.652	0	0	2	0	0	0	0	0	0	0	0	0	0	0	0	0	0	0	0	0	0	0	0	0	0	0	0	0	0	0	0	0	0	0	0	0	0	0
y3(2)	3	36	3	7	3_36_3_7	11	3.43399	31	16.764	3.302	13.97	0	0	2	0	0	0	0	0	0	0	0	0	0	0	0	0	0	0	0	0	0	0	0	0	0	0	0	0	0	0	0	0	0	0	0	0	0	0
y3(2)	3	36	3	7	3_36_3_7	14	3.43399	31	16.637	2.286	8.80533	0	0	2	0	0	0	0	0	0	0	0	0	0	0	0	0	0	0	0	0	0	0	0	0	0	0	0	0	0	0	0	0	0	0	0	0	0	0
y3(2)	3	36	3	7	3_36_3_7	15	3.46574	32	17.78	2.667	9.398	0	0	2	0	0	0	0	0	0	0	0	0	0	0	0	0	0	0	0	0	0	0	0	0	0	0	0	0	0	0	0	0	0	0	0	0	0	0
y3(2)	3	36	3	7	3_36_3_7	12	3.49651	33	16.764	2.286	13.462	0	0	2	0	0	0	0	0	0	0	0	0	0	0	0	0	0	0	0	0	0	0	0	0	0	0	0	0	0	0	0	0	0	0	0	0	0	0
y3(2)	3	36	3	7	3_36_3_7	13	3.49651	33	19.939	2.667	9.73667	0	0	2	0	0	0	0	0	0	0	0	0	0	0	0	0	0	0	0	0	0	0	0	0	0	0	0	0	0	0	0	0	0	0	0	0	0	0
y36(1,2)	3	36	4	1	3_36_4_1	1	3.4012	30	16.51	3.048	13.97	0	0	1	0	0	2	0	0	0	1	0	0	0	0	0	0	0	0	0	0	0	0	0	2	0	0	0	0	0	0	0	0	0	0	0	0	0	0
y36(1,2)	3	36	4	1	3_36_4_1	3	3.43399	31	8.89	-0.508	6.604	0	0	1	0	0	2	0	0	0	1	0	0	0	0	0	0	0	0	0	0	0	0	0	2	0	0	0	0	0	0	0	0	0	0	0	0	0	0
y36(1,2)	3	36	4	2	3_36_4_2	1	3.29584	27	21.082	3.556	14.224	0	0	1	0	0	2	0	0	0	1	0	0	0	0	0	0	0	0	0	0	0	0	0	2	0	0	0	0	0	0	0	0	0	0	0	0	0	0
y36(1,2)	3	36	4	2	3_36_4_2	2	3.3322	28	18.288	2.159	9.56733	0	0	1	0	0	2	0	0	0	1	0	0	0	0	0	0	0	0	0	0	0	0	0	2	0	0	0	0	0	0	0	0	0	0	0	0	0	0
y36(1,2)	3	36	4	2	3_36_4_2	3	3.3322	28	21.844	3.048	14.986	0	0	1	0	0	2	0	0	0	1	0	0	0	0	0	0	0	0	0	0	0	0	0	2	0	0	0	0	0	0	0	0	0	0	0	0	0	0
y36(1,2)	3	36	4	2	3_36_4_2	20	3.61092	37	24.13	2.286	15.748	0	0	1	0	0	2	0	0	0	1	0	0	0	0	0	0	0	0	0	0	0	0	0	2	0	0	0	0	0	0	0	0	0	0	0	0	0	0
y36(1,2)	3	36	4	2	3_36_4_2	21	3.61092	37	23.622	2.794	15.494	0	0	1	0	0	2	0	0	0	1	0	0	0	0	0	0	0	0	0	0	0	0	0	2	0	0	0	0	0	0	0	0	0	0	0	0	0	0
y36(1,2)	3	36	4	3	3_36_4_3	10	3.29584	27	21.717	2.032	9.652	0	0	1	0	0	2	0	0	0	1	0	0	0	0	0	0	0	0	0	0	0	0	0	2	0	0	0	0	0	0	0	0	0	0	0	0	0	0
y36(1,2)	3	36	4	3	3_36_4_3	1	3.3322	28	20.066	2.286	14.986	0	0	1	0	0	2	0	0	0	1	0	0	0	0	0	0	0	0	0	0	0	0	0	2	0	0	0	0	0	0	0	0	0	0	0	0	0	0
y36(1,2)	3	36	4	3	3_36_4_3	2	3.3322	28	22.098	2.794	14.732	0	0	1	0	0	2	0	0	0	1	0	0	0	0	0	0	0	0	0	0	0	0	0	2	0	0	0	0	0	0	0	0	0	0	0	0	0	0
y36(1,2)	3	36	4	3	3_36_4_3	8	3.3322	28	19.939	2.413	9.82133	0	0	1	0	0	2	0	0	0	1	0	0	0	0	0	0	0	0	0	0	0	0	0	2	0	0	0	0	0	0	0	0	0	0	0	0	0	0
y36(1,2)	3	36	4	3	3_36_4_3	4	3.3673	29	22.606	2.54	14.478	0	0	1	0	0	2	0	0	0	1	0	0	0	0	0	0	0	0	0	0	0	0	0	2	0	0	0	0	0	0	0	0	0	0	0	0	0	0
y36(1,2)	3	36	4	3	3_36_4_3	6	3.3673	29	19.939	2.667	9.906	0	0	1	0	0	2	0	0	0	1	0	0	0	0	0	0	0	0	0	0	0	0	0	2	0	0	0	0	0	0	0	0	0	0	0	0	0	0
y36(1,2)	3	36	4	3	3_36_4_3	11	3.4012	30	20.574	2.54	15.24	0	0	1	0	0	2	0	0	0	1	0	0	0	0	0	0	0	0	0	0	0	0	0	2	0	0	0	0	0	0	0	0	0	0	0	0	0	0
y36(1,2)	3	36	4	3	3_36_4_3	12	3.43399	31	22.606	3.175	10.7527	0	0	1	0	0	2	0	0	0	1	0	0	0	0	0	0	0	0	0	0	0	0	0	2	0	0	0	0	0	0	0	0	0	0	0	0	0	0
y36(1,2)	3	36	4	3	3_36_4_3	30	3.43399	31	20.066	2.794	15.748	0	0	1	0	0	2	0	0	0	1	0	0	0	0	0	0	0	0	0	0	0	0	0	2	0	0	0	0	0	0	0	0	0	0	0	0	0	0
y36(1,2)	3	36	4	3	3_36_4_3	5	3.66356	39	23.114	2.921	10.922	0	0	1	0	0	2	0	0	0	1	0	0	0	0	0	0	0	0	0	0	0	0	0	2	0	0	0	0	0	0	0	0	0	0	0	0	0	0
y36(1,2)	3	36	4	4	3_36_4_4	5	3.3673	29	22.098	3.302	9.73667	0	0	1	0	0	2	0	0	0	1	0	0	0	0	0	0	0	0	0	0	0	0	0	2	0	0	0	0	0	0	0	0	0	0	0	0	0	0
y36(1,2)	3	36	4	4	3_36_4_4	2	3.4012	30	22.479	2.921	10.2447	0	0	1	0	0	2	0	0	0	1	0	0	0	0	0	0	0	0	0	0	0	0	0	2	0	0	0	0	0	0	0	0	0	0	0	0	0	0
y36(1,2)	3	36	4	4	3_36_4_4	3	3.4012	30	21.59	3.175	10.668	0	0	1	0	0	2	0	0	0	1	0	0	0	0	0	0	0	0	0	0	0	0	0	2	0	0	0	0	0	0	0	0	0	0	0	0	0	0
y36(1,2)	3	36	4	4	3_36_4_4	4	3.49651	33	16.764	2.286	15.24	0	0	1	0	0	2	0	0	0	1	0	0	0	0	0	0	0	0	0	0	0	0	0	2	0	0	0	0	0	0	0	0	0	0	0	0	0	0
y36(1,1)	3	36	5	1	3_36_5_1	3	3.29584	27	21.336	3.048	14.478	0	0	1	0	0	1	0	0	0	1	0	0	1	0	0	0	0	0	0	0	0	0	0	1	0	0	0	0	0	0	0	0	0	0	1	0	0	0
y36(1,1)	3	36	5	1	3_36_5_1	6	3.29584	27	17.526	2.794	14.224	0	0	1	0	0	1	0	0	0	1	0	0	1	0	0	0	0	0	0	0	0	0	0	1	0	0	0	0	0	0	0	0	0	0	1	0	0	0
y36(1,1)	3	36	5	1	3_36_5_1	4	3.3673	29	23.876	2.794	14.986	0	0	1	0	0	1	0	0	0	1	0	0	1	0	0	0	0	0	0	0	0	0	0	1	0	0	0	0	0	0	0	0	0	0	1	0	0	0
y36(1,1)	3	36	5	1	3_36_5_1	1	3.4012	30	19.431	2.286	9.31333	0	0	1	0	0	1	0	0	0	1	0	0	1	0	0	0	0	0	0	0	0	0	0	1	0	0	0	0	0	0	0	0	0	0	1	0	0	0
y36(1,1)	3	36	5	1	3_36_5_1	5	3.43399	31	17.272	2.032	9.31333	0	0	1	0	0	1	0	0	0	1	0	0	1	0	0	0	0	0	0	0	0	0	0	1	0	0	0	0	0	0	0	0	0	0	1	0	0	0
y36(1,1)	3	36	5	1	3_36_5_1	11	3.43399	31	18.669	3.429	9.22867	0	0	1	0	0	1	0	0	0	1	0	0	1	0	0	0	0	0	0	0	0	0	0	1	0	0	0	0	0	0	0	0	0	0	1	0	0	0
y36(1,1)	3	36	5	1	3_36_5_1	2	3.58352	36	19.304	2.54	9.73667	0	0	1	0	0	1	0	0	0	1	0	0	1	0	0	0	0	0	0	0	0	0	0	1	0	0	0	0	0	0	0	0	0	0	1	0	0	0
y36(1,1)	3	36	5	1	3_36_5_1	12	3.58352	36	20.955	2.54	9.906	0	0	1	0	0	1	0	0	0	1	0	0	1	0	0	0	0	0	0	0	0	0	0	1	0	0	0	0	0	0	0	0	0	0	1	0	0	0
y36(1,1)	3	36	5	2	3_36_5_2	1	3.3322	28	19.939	2.032	8.636	0	0	1	0	0	1	0	0	0	1	0	0	1	0	0	0	0	0	0	0	0	0	0	1	0	0	0	0	0	0	0	0	0	0	1	0	0	0
y36(1,1)	3	36	5	2	3_36_5_2	2	3.3673	29	22.225	2.794	9.82133	0	0	1	0	0	1	0	0	0	1	0	0	1	0	0	0	0	0	0	0	0	0	0	1	0	0	0	0	0	0	0	0	0	0	1	0	0	0
y36(1,1)	3	36	5	2	3_36_5_2	20	3.55535	35	17.526	1.524	13.208	0	0	1	0	0	1	0	0	0	1	0	0	1	0	0	0	0	0	0	0	0	0	0	1	0	0	0	0	0	0	0	0	0	0	1	0	0	0
y36(1,1)	3	36	5	2	3_36_5_2	4	3.61092	37	21.59	2.794	14.478	0	0	1	0	0	1	0	0	0	1	0	0	1	0	0	0	0	0	0	0	0	0	0	1	0	0	0	0	0	0	0	0	0	0	1	0	0	0
y36(1,1)	3	36	5	3	3_36_5_3	4	3.29584	27	20.574	2.667	9.56733	0	0	1	0	0	1	0	0	0	1	0	0	1	0	0	0	0	0	0	0	0	0	0	1	0	0	0	0	0	0	0	0	0	0	1	0	0	0
y36(1,1)	3	36	5	3	3_36_5_3	5	3.29584	27	20.701	2.921	9.82133	0	0	1	0	0	1	0	0	0	1	0	0	1	0	0	0	0	0	0	0	0	0	0	1	0	0	0	0	0	0	0	0	0	0	1	0	0	0
y36(1,1)	3	36	5	3	3_36_5_3	3	3.3322	28	18.542	2.667	9.906	0	0	1	0	0	1	0	0	0	1	0	0	1	0	0	0	0	0	0	0	0	0	0	1	0	0	0	0	0	0	0	0	0	0	1	0	0	0
y36(1,1)	3	36	5	3	3_36_5_3	1	3.3673	29	21.717	2.794	10.16	0	0	1	0	0	1	0	0	0	1	0	0	1	0	0	0	0	0	0	0	0	0	0	1	0	0	0	0	0	0	0	0	0	0	1	0	0	0
y36(1,1)	3	36	5	3	3_36_5_3	2	3.3673	29	21.082	3.048	9.906	0	0	1	0	0	1	0	0	0	1	0	0	1	0	0	0	0	0	0	0	0	0	0	1	0	0	0	0	0	0	0	0	0	0	1	0	0	0
y36(1,1)	3	36	5	3	3_36_5_3	6	3.4012	30	19.05	2.921	10.16	0	0	1	0	0	1	0	0	0	1	0	0	1	0	0	0	0	0	0	0	0	0	0	1	0	0	0	0	0	0	0	0	0	0	1	0	0	0
y36(1,1)	3	36	5	4	3_36_5_4	5	3.2581	26	20.574	2.286	13.97	0	0	1	0	0	1	0	0	0	1	0	0	1	0	0	0	0	0	0	0	0	0	0	1	0	0	0	0	0	0	0	0	0	0	1	0	0	0
y36(1,1)	3	36	5	4	3_36_5_4	2	3.3673	29	20.32	2.794	14.732	0	0	1	0	0	1	0	0	0	1	0	0	1	0	0	0	0	0	0	0	0	0	0	1	0	0	0	0	0	0	0	0	0	0	1	0	0	0
y36(1,1)	3	36	5	4	3_36_5_4	3	3.3673	29	20.066	2.54	14.224	0	0	1	0	0	1	0	0	0	1	0	0	1	0	0	0	0	0	0	0	0	0	0	1	0	0	0	0	0	0	0	0	0	0	1	0	0	0
y36(1,1)	3	36	5	4	3_36_5_4	6	3.3673	29	20.32	2.286	14.986	0	0	1	0	0	1	0	0	0	1	0	0	1	0	0	0	0	0	0	0	0	0	0	1	0	0	0	0	0	0	0	0	0	0	1	0	0	0
y36(1,1)	3	36	5	4	3_36_5_4	4	3.43399	31	23.114	2.794	10.16	0	0	1	0	0	1	0	0	0	1	0	0	1	0	0	0	0	0	0	0	0	0	0	1	0	0	0	0	0	0	0	0	0	0	1	0	0	0
y36(1,1)	3	36	5	4	3_36_5_4	1	3.55535	35	18.542	1.778	14.478	0	0	1	0	0	1	0	0	0	1	0	0	1	0	0	0	0	0	0	0	0	0	0	1	0	0	0	0	0	0	0	0	0	0	1	0	0	0
y3(1)	3	36	6	1	3_36_6_1	3	3.3322	28	20.32	2.667	9.22867	0	0	1	0	0	0	0	0	0	1	0	0	0	0	0	0	0	0	0	0	0	0	0	0	0	0	0	0	0	0	0	0	0	0	0	0	0	0
y3(1)	3	36	6	1	3_36_6_1	5	3.4012	30	20.066	3.048	14.986	0	0	1	0	0	0	0	0	0	1	0	0	0	0	0	0	0	0	0	0	0	0	0	0	0	0	0	0	0	0	0	0	0	0	0	0	0	0
y3(1)	3	36	6	2	3_36_6_2	1	3.3322	28	18.288	2.159	9.05933	0	0	1	0	0	0	0	0	0	1	0	0	0	0	0	0	0	0	0	0	0	0	0	0	0	0	0	0	0	0	0	0	0	0	0	0	0	0
y3(1)	3	36	6	2	3_36_6_2	2	3.4012	30	18.542	2.54	13.208	0	0	1	0	0	0	0	0	0	1	0	0	0	0	0	0	0	0	0	0	0	0	0	0	0	0	0	0	0	0	0	0	0	0	0	0	0	0
y3(1)	3	36	6	2	3_36_6_2	6	3.4012	30	20.574	3.556	14.986	0	0	1	0	0	0	0	0	0	1	0	0	0	0	0	0	0	0	0	0	0	0	0	0	0	0	0	0	0	0	0	0	0	0	0	0	0	0
y3(1)	3	36	6	2	3_36_6_2	3	3.43399	31	17.907	2.794	9.398	0	0	1	0	0	0	0	0	0	1	0	0	0	0	0	0	0	0	0	0	0	0	0	0	0	0	0	0	0	0	0	0	0	0	0	0	0	0
y3(1)	3	36	6	2	3_36_6_2	5	3.55535	35	18.288	2.159	9.652	0	0	1	0	0	0	0	0	0	1	0	0	0	0	0	0	0	0	0	0	0	0	0	0	0	0	0	0	0	0	0	0	0	0	0	0	0	0
y3(1)	3	36	6	3	3_36_6_3	1	3.3322	28	20.32	2.54	13.208	0	0	1	0	0	0	0	0	0	1	0	0	0	0	0	0	0	0	0	0	0	0	0	0	0	0	0	0	0	0	0	0	0	0	0	0	0	0
y3(1)	3	36	6	3	3_36_6_3	3	3.3322	28	20.066	2.54	13.716	0	0	1	0	0	0	0	0	0	1	0	0	0	0	0	0	0	0	0	0	0	0	0	0	0	0	0	0	0	0	0	0	0	0	0	0	0	0
y3(1)	3	36	6	3	3_36_6_3	5	3.3673	29	23.114	3.429	10.0753	0	0	1	0	0	0	0	0	0	1	0	0	0	0	0	0	0	0	0	0	0	0	0	0	0	0	0	0	0	0	0	0	0	0	0	0	0	0
y3(1)	3	36	6	3	3_36_6_3	6	3.3673	29	20.447	2.921	9.56733	0	0	1	0	0	0	0	0	0	1	0	0	0	0	0	0	0	0	0	0	0	0	0	0	0	0	0	0	0	0	0	0	0	0	0	0	0	0
y3(1)	3	36	6	3	3_36_6_3	2	3.43399	31	20.574	3.048	13.97	0	0	1	0	0	0	0	0	0	1	0	0	0	0	0	0	0	0	0	0	0	0	0	0	0	0	0	0	0	0	0	0	0	0	0	0	0	0
y3(1)	3	36	6	3	3_36_6_3	4	3.46574	32	21.082	3.556	13.97	0	0	1	0	0	0	0	0	0	1	0	0	0	0	0	0	0	0	0	0	0	0	0	0	0	0	0	0	0	0	0	0	0	0	0	0	0	0
y3(1)	3	36	6	4	3_36_6_4	1	3.3322	28	19.812	2.794	13.716	0	0	1	0	0	0	0	0	0	1	0	0	0	0	0	0	0	0	0	0	0	0	0	0	0	0	0	0	0	0	0	0	0	0	0	0	0	0
y3(1)	3	36	6	4	3_36_6_4	2	3.4012	30	18.669	2.794	8.72067	0	0	1	0	0	0	0	0	0	1	0	0	0	0	0	0	0	0	0	0	0	0	0	0	0	0	0	0	0	0	0	0	0	0	0	0	0	0
y3(1)	3	36	6	4	3_36_6_4	3	3.43399	31	19.812	2.921	9.398	0	0	1	0	0	0	0	0	0	1	0	0	0	0	0	0	0	0	0	0	0	0	0	0	0	0	0	0	0	0	0	0	0	0	0	0	0	0
y3(1)	3	36	6	4	3_36_6_4	5	3.55535	35	19.304	1.778	9.48267	0	0	1	0	0	0	0	0	0	1	0	0	0	0	0	0	0	0	0	0	0	0	0	0	0	0	0	0	0	0	0	0	0	0	0	0	0	0
y3(1)	3	36	6	4	3_36_6_4	4	3.66356	39	20.066	2.794	9.05933	0	0	1	0	0	0	0	0	0	1	0	0	0	0	0	0	0	0	0	0	0	0	0	0	0	0	0	0	0	0	0	0	0	0	0	0	0	0
y6(1)	3	36	8	1	3_36_8_1	4	3.21888	25	21.59	2.794	14.478	0	0	0	0	0	1	0	0	0	0	0	0	1	0	0	0	0	0	0	0	0	0	0	0	0	0	0	0	0	0	0	0	0	0	0	0	0	0
y6(1)	3	36	8	1	3_36_8_1	1	3.29584	27	19.558	3.556	14.224	0	0	0	0	0	1	0	0	0	0	0	0	1	0	0	0	0	0	0	0	0	0	0	0	0	0	0	0	0	0	0	0	0	0	0	0	0	0
y6(1)	3	36	8	1	3_36_8_1	5	3.3322	28	14.224	2.286	13.462	0	0	0	0	0	1	0	0	0	0	0	0	1	0	0	0	0	0	0	0	0	0	0	0	0	0	0	0	0	0	0	0	0	0	0	0	0	0
y6(1)	3	36	8	1	3_36_8_1	6	3.3673	29	16.764	2.794	14.224	0	0	0	0	0	1	0	0	0	0	0	0	1	0	0	0	0	0	0	0	0	0	0	0	0	0	0	0	0	0	0	0	0	0	0	0	0	0
y6(1)	3	36	8	1	3_36_8_1	3	3.4012	30	20.32	3.302	14.224	0	0	0	0	0	1	0	0	0	0	0	0	1	0	0	0	0	0	0	0	0	0	0	0	0	0	0	0	0	0	0	0	0	0	0	0	0	0
y6(1)	3	36	8	1	3_36_8_1	2	3.43399	31	17.907	2.54	8.72067	0	0	0	0	0	1	0	0	0	0	0	0	1	0	0	0	0	0	0	0	0	0	0	0	0	0	0	0	0	0	0	0	0	0	0	0	0	0
y6(1)	3	36	8	2	3_36_8_2	2	3.3322	28	19.304	2.286	13.97	0	0	0	0	0	1	0	0	0	0	0	0	1	0	0	0	0	0	0	0	0	0	0	0	0	0	0	0	0	0	0	0	0	0	0	0	0	0
y6(1)	3	36	8	2	3_36_8_2	1	3.3673	29	22.352	2.794	10.16	0	0	0	0	0	1	0	0	0	0	0	0	1	0	0	0	0	0	0	0	0	0	0	0	0	0	0	0	0	0	0	0	0	0	0	0	0	0
y6(1)	3	36	8	2	3_36_8_2	6	3.3673	29	21.59	2.54	15.494	0	0	0	0	0	1	0	0	0	0	0	0	1	0	0	0	0	0	0	0	0	0	0	0	0	0	0	0	0	0	0	0	0	0	0	0	0	0
y6(1)	3	36	8	2	3_36_8_2	4	3.4012	30	19.05	2.54	14.224	0	0	0	0	0	1	0	0	0	0	0	0	1	0	0	0	0	0	0	0	0	0	0	0	0	0	0	0	0	0	0	0	0	0	0	0	0	0
y6(1)	3	36	8	2	3_36_8_2	5	3.4012	30	22.098	3.048	15.24	0	0	0	0	0	1	0	0	0	0	0	0	1	0	0	0	0	0	0	0	0	0	0	0	0	0	0	0	0	0	0	0	0	0	0	0	0	0
y6(1)	3	36	8	2	3_36_8_2	3	3.43399	31	21.209	2.667	9.56733	0	0	0	0	0	1	0	0	0	0	0	0	1	0	0	0	0	0	0	0	0	0	0	0	0	0	0	0	0	0	0	0	0	0	0	0	0	0
y6(1)	3	36	8	3	3_36_8_3	4	3.3322	28	19.558	2.667	9.22867	0	0	0	0	0	1	0	0	0	0	0	0	1	0	0	0	0	0	0	0	0	0	0	0	0	0	0	0	0	0	0	0	0	0	0	0	0	0
y6(1)	3	36	8	3	3_36_8_3	2	3.3673	29	19.812	2.794	14.224	0	0	0	0	0	1	0	0	0	0	0	0	1	0	0	0	0	0	0	0	0	0	0	0	0	0	0	0	0	0	0	0	0	0	0	0	0	0
y6(1)	3	36	8	3	3_36_8_3	6	3.3673	29	19.304	3.048	13.97	0	0	0	0	0	1	0	0	0	0	0	0	1	0	0	0	0	0	0	0	0	0	0	0	0	0	0	0	0	0	0	0	0	0	0	0	0	0
y6(1)	3	36	8	3	3_36_8_3	5	3.43399	31	18.796	2.667	9.144	0	0	0	0	0	1	0	0	0	0	0	0	1	0	0	0	0	0	0	0	0	0	0	0	0	0	0	0	0	0	0	0	0	0	0	0	0	0
y6(1)	3	36	8	4	3_36_8_4	3	3.2581	26	21.209	3.048	9.99067	0	0	0	0	0	1	0	0	0	0	0	0	1	0	0	0	0	0	0	0	0	0	0	0	0	0	0	0	0	0	0	0	0	0	0	0	0	0
y6(1)	3	36	8	4	3_36_8_4	5	3.3322	28	19.939	2.413	9.56733	0	0	0	0	0	1	0	0	0	0	0	0	1	0	0	0	0	0	0	0	0	0	0	0	0	0	0	0	0	0	0	0	0	0	0	0	0	0
y6(1)	3	36	8	4	3_36_8_4	2	3.3673	29	21.082	2.032	14.224	0	0	0	0	0	1	0	0	0	0	0	0	1	0	0	0	0	0	0	0	0	0	0	0	0	0	0	0	0	0	0	0	0	0	0	0	0	0
y6(1)	3	36	8	4	3_36_8_4	4	3.4012	30	18.161	2.286	9.652	0	0	0	0	0	1	0	0	0	0	0	0	1	0	0	0	0	0	0	0	0	0	0	0	0	0	0	0	0	0	0	0	0	0	0	0	0	0
y6(1)	3	36	8	4	3_36_8_4	11	3.43399	31	19.685	2.794	9.82133	0	0	0	0	0	1	0	0	0	0	0	0	1	0	0	0	0	0	0	0	0	0	0	0	0	0	0	0	0	0	0	0	0	0	0	0	0	0
y0	3	36	9	5	3_36_9_5	14	3.52636	34	19.05	2.54	12.954	0	0	0	0	0	0	0	0	0	0	0	0	0	0	0	0	0	0	0	0	0	0	0	0	0	0	0	0	0	0	0	0	0	0	0	0	0	0
y0	3	36	9	5	3_36_9_5	11	3.55535	35	17.526	2.54	14.478	0	0	0	0	0	0	0	0	0	0	0	0	0	0	0	0	0	0	0	0	0	0	0	0	0	0	0	0	0	0	0	0	0	0	0	0	0	0
y67(2,2)	3	67	1	1	3_67_1_1	2	3.3322	28	21.59	2.794	14.732	0	0	0	0	0	2	2	0	0	0	0	0	0	0	0	0	0	0	0	0	0	0	0	0	4	0	0	0	0	0	0	0	0	0	0	0	0	0
y67(2,2)	3	67	1	1	3_67_1_1	1	3.3673	29	20.066	2.54	9.31333	0	0	0	0	0	2	2	0	0	0	0	0	0	0	0	0	0	0	0	0	0	0	0	0	4	0	0	0	0	0	0	0	0	0	0	0	0	0
y67(2,2)	3	67	1	1	3_67_1_1	3	3.3673	29	21.463	2.921	9.652	0	0	0	0	0	2	2	0	0	0	0	0	0	0	0	0	0	0	0	0	0	0	0	0	4	0	0	0	0	0	0	0	0	0	0	0	0	0
y67(2,2)	3	67	1	1	3_67_1_1	4	3.46574	32	16.002	1.905	8.636	0	0	0	0	0	2	2	0	0	0	0	0	0	0	0	0	0	0	0	0	0	0	0	0	4	0	0	0	0	0	0	0	0	0	0	0	0	0
y67(2,2)	3	67	1	8	3_67_1_8	4	3.29584	27	17.526	3.556	14.478	0	0	0	0	0	2	2	0	0	0	0	0	0	0	0	0	0	0	0	0	0	0	0	0	4	0	0	0	0	0	0	0	0	0	0	0	0	0
y67(2,2)	3	67	1	8	3_67_1_8	1	3.3322	28	19.304	2.794	14.478	0	0	0	0	0	2	2	0	0	0	0	0	0	0	0	0	0	0	0	0	0	0	0	0	4	0	0	0	0	0	0	0	0	0	0	0	0	0
y67(2,2)	3	67	1	8	3_67_1_8	2	3.3322	28	21.082	3.429	9.82133	0	0	0	0	0	2	2	0	0	0	0	0	0	0	0	0	0	0	0	0	0	0	0	0	4	0	0	0	0	0	0	0	0	0	0	0	0	0
y67(2,2)	3	67	1	8	3_67_1_8	3	3.4012	30	19.05	2.286	13.716	0	0	0	0	0	2	2	0	0	0	0	0	0	0	0	0	0	0	0	0	0	0	0	0	4	0	0	0	0	0	0	0	0	0	0	0	0	0
y67(2,2)	3	67	1	8	3_67_1_8	6	3.49651	33	16.256	2.794	13.208	0	0	0	0	0	2	2	0	0	0	0	0	0	0	0	0	0	0	0	0	0	0	0	0	4	0	0	0	0	0	0	0	0	0	0	0	0	0
y67(2,2)	3	67	1	8	3_67_1_8	5	3.61092	37	19.05			0	0	0	0	0	2	2	0	0	0	0	0	0	0	0	0	0	0	0	0	0	0	0	0	4	0	0	0	0	0	0	0	0	0	0	0	0	0
y67(2,1)	3	67	2	1	3_67_2_1	2	3.17805	24	19.812	2.032	14.478	0	0	0	0	0	2	1	0	0	0	0	0	0	1	0	0	0	0	0	0	0	0	0	0	2	0	0	0	0	0	0	0	0	0	0	2	0	0
y67(2,1)	3	67	2	1	3_67_2_1	3	3.21888	25	20.828	2.286	15.24	0	0	0	0	0	2	1	0	0	0	0	0	0	1	0	0	0	0	0	0	0	0	0	0	2	0	0	0	0	0	0	0	0	0	0	2	0	0
y67(2,1)	3	67	2	1	3_67_2_1	6	3.29584	27	20.066	3.302	15.24	0	0	0	0	0	2	1	0	0	0	0	0	0	1	0	0	0	0	0	0	0	0	0	0	2	0	0	0	0	0	0	0	0	0	0	2	0	0
y67(2,1)	3	67	2	1	3_67_2_1	4	3.4012	30	22.352	2.794	15.24	0	0	0	0	0	2	1	0	0	0	0	0	0	1	0	0	0	0	0	0	0	0	0	0	2	0	0	0	0	0	0	0	0	0	0	2	0	0
y67(2,1)	3	67	2	1	3_67_2_1	5	3.43399	31	17.907	3.302	10.0753	0	0	0	0	0	2	1	0	0	0	0	0	0	1	0	0	0	0	0	0	0	0	0	0	2	0	0	0	0	0	0	0	0	0	0	2	0	0
y67(2,1)	3	67	2	2	3_67_2_2	1	3.3322	28	19.558	3.048	14.478	0	0	0	0	0	2	1	0	0	0	0	0	0	1	0	0	0	0	0	0	0	0	0	0	2	0	0	0	0	0	0	0	0	0	0	2	0	0
y67(2,1)	3	67	2	2	3_67_2_2	5	3.3673	29	21.336	2.032	14.224	0	0	0	0	0	2	1	0	0	0	0	0	0	1	0	0	0	0	0	0	0	0	0	0	2	0	0	0	0	0	0	0	0	0	0	2	0	0
y67(2,1)	3	67	2	2	3_67_2_2	3	3.4012	30	19.812	3.683	9.73667	0	0	0	0	0	2	1	0	0	0	0	0	0	1	0	0	0	0	0	0	0	0	0	0	2	0	0	0	0	0	0	0	0	0	0	2	0	0
y67(2,1)	3	67	2	2	3_67_2_2	6	3.58352	36	21.336	2.286	14.224	0	0	0	0	0	2	1	0	0	0	0	0	0	1	0	0	0	0	0	0	0	0	0	0	2	0	0	0	0	0	0	0	0	0	0	2	0	0
y67(2,1)	3	67	2	3	3_67_2_3	6	3.21888	25	23.114	3.048	15.24	0	0	0	0	0	2	1	0	0	0	0	0	0	1	0	0	0	0	0	0	0	0	0	0	2	0	0	0	0	0	0	0	0	0	0	2	0	0
y67(2,1)	3	67	2	3	3_67_2_3	5	3.29584	27	20.066	3.048	14.986	0	0	0	0	0	2	1	0	0	0	0	0	0	1	0	0	0	0	0	0	0	0	0	0	2	0	0	0	0	0	0	0	0	0	0	2	0	0
y67(2,1)	3	67	2	3	3_67_2_3	3	3.3673	29	19.812	2.794	14.224	0	0	0	0	0	2	1	0	0	0	0	0	0	1	0	0	0	0	0	0	0	0	0	0	2	0	0	0	0	0	0	0	0	0	0	2	0	0
y67(2,1)	3	67	2	3	3_67_2_3	1	3.4012	30	21.463	2.794	9.99067	0	0	0	0	0	2	1	0	0	0	0	0	0	1	0	0	0	0	0	0	0	0	0	0	2	0	0	0	0	0	0	0	0	0	0	2	0	0
y67(2,1)	3	67	2	3	3_67_2_3	2	3.4012	30	22.606	3.048	15.24	0	0	0	0	0	2	1	0	0	0	0	0	0	1	0	0	0	0	0	0	0	0	0	0	2	0	0	0	0	0	0	0	0	0	0	2	0	0
y67(2,1)	3	67	2	4	3_67_2_4	1	3.3673	29	17.78	2.032	13.462	0	0	0	0	0	2	1	0	0	0	0	0	0	1	0	0	0	0	0	0	0	0	0	0	2	0	0	0	0	0	0	0	0	0	0	2	0	0
y67(2,1)	3	67	2	4	3_67_2_4	5	3.3673	29	20.193	2.921	9.56733	0	0	0	0	0	2	1	0	0	0	0	0	0	1	0	0	0	0	0	0	0	0	0	0	2	0	0	0	0	0	0	0	0	0	0	2	0	0
y67(2,1)	3	67	2	4	3_67_2_4	2	3.4012	30	19.304	2.794	14.224	0	0	0	0	0	2	1	0	0	0	0	0	0	1	0	0	0	0	0	0	0	0	0	0	2	0	0	0	0	0	0	0	0	0	0	2	0	0
y67(2,1)	3	67	2	4	3_67_2_4	3	3.4012	30	21.59	3.048	14.478	0	0	0	0	0	2	1	0	0	0	0	0	0	1	0	0	0	0	0	0	0	0	0	0	2	0	0	0	0	0	0	0	0	0	0	2	0	0
y6(2)	3	67	3	1	3_67_3_1	2	3.3322	28	19.05	2.286	13.716	0	0	0	0	0	2	0	0	0	0	0	0	0	0	0	0	0	0	0	0	0	0	0	0	0	0	0	0	0	0	0	0	0	0	0	0	0	0
y6(2)	3	67	3	1	3_67_3_1	3	3.3673	29	23.114	2.54	15.748	0	0	0	0	0	2	0	0	0	0	0	0	0	0	0	0	0	0	0	0	0	0	0	0	0	0	0	0	0	0	0	0	0	0	0	0	0	0
y6(2)	3	67	3	1	3_67_3_1	4	3.3673	29	18.669	2.794	10.16	0	0	0	0	0	2	0	0	0	0	0	0	0	0	0	0	0	0	0	0	0	0	0	0	0	0	0	0	0	0	0	0	0	0	0	0	0	0
y6(2)	3	67	3	1	3_67_3_1	1	3.4012	30	21.082	3.302	10.4987	0	0	0	0	0	2	0	0	0	0	0	0	0	0	0	0	0	0	0	0	0	0	0	0	0	0	0	0	0	0	0	0	0	0	0	0	0	0
y6(2)	3	67	3	1	3_67_3_1	5	3.49651	33	18.288	2.032	14.478	0	0	0	0	0	2	0	0	0	0	0	0	0	0	0	0	0	0	0	0	0	0	0	0	0	0	0	0	0	0	0	0	0	0	0	0	0	0
y6(2)	3	67	3	2	3_67_3_2	5	3.3673	29	20.066	2.286	15.494	0	0	0	0	0	2	0	0	0	0	0	0	0	0	0	0	0	0	0	0	0	0	0	0	0	0	0	0	0	0	0	0	0	0	0	0	0	0
y6(2)	3	67	3	2	3_67_3_2	2	3.4012	30	17.272	2.794	14.732	0	0	0	0	0	2	0	0	0	0	0	0	0	0	0	0	0	0	0	0	0	0	0	0	0	0	0	0	0	0	0	0	0	0	0	0	0	0
y6(2)	3	67	3	2	3_67_3_2	6	3.61092	37	19.812	2.159	9.73667	0	0	0	0	0	2	0	0	0	0	0	0	0	0	0	0	0	0	0	0	0	0	0	0	0	0	0	0	0	0	0	0	0	0	0	0	0	0
y67(1,2)	3	67	4	3	3_67_4_3	5	3.29584	27	20.574	3.302	9.82133	0	0	0	0	0	1	2	0	0	0	0	0	1	0	0	0	0	0	0	0	0	0	0	0	2	0	0	0	0	0	0	0	0	0	0	0	0	0
y67(1,2)	3	67	4	3	3_67_4_3	1	3.3322	28	22.098	4.318	15.494	0	0	0	0	0	1	2	0	0	0	0	0	1	0	0	0	0	0	0	0	0	0	0	0	2	0	0	0	0	0	0	0	0	0	0	0	0	0
y67(1,2)	3	67	4	3	3_67_4_3	3	3.3322	28	18.288	2.667	9.22867	0	0	0	0	0	1	2	0	0	0	0	0	1	0	0	0	0	0	0	0	0	0	0	0	2	0	0	0	0	0	0	0	0	0	0	0	0	0
y67(1,2)	3	67	4	3	3_67_4_3	4	3.4012	30	20.066	2.54	13.716	0	0	0	0	0	1	2	0	0	0	0	0	1	0	0	0	0	0	0	0	0	0	0	0	2	0	0	0	0	0	0	0	0	0	0	0	0	0
y67(1,2)	3	67	4	3	3_67_4_3	6	3.4012	30	16.51	2.54	13.97	0	0	0	0	0	1	2	0	0	0	0	0	1	0	0	0	0	0	0	0	0	0	0	0	2	0	0	0	0	0	0	0	0	0	0	0	0	0
y67(1,2)	3	67	4	3	3_67_4_3	2	3.46574	32	19.304	2.286	13.97	0	0	0	0	0	1	2	0	0	0	0	0	1	0	0	0	0	0	0	0	0	0	0	0	2	0	0	0	0	0	0	0	0	0	0	0	0	0
y67(1,2)	3	67	4	4	3_67_4_4	1	3.3322	28	20.193	2.413	9.56733	0	0	0	0	0	1	2	0	0	0	0	0	1	0	0	0	0	0	0	0	0	0	0	0	2	0	0	0	0	0	0	0	0	0	0	0	0	0
y67(1,2)	3	67	4	4	3_67_4_4	2	3.3322	28	21.59	2.794	13.462	0	0	0	0	0	1	2	0	0	0	0	0	1	0	0	0	0	0	0	0	0	0	0	0	2	0	0	0	0	0	0	0	0	0	0	0	0	0
y67(1,2)	3	67	4	4	3_67_4_4	5	3.3322	28	21.844	3.048	15.24	0	0	0	0	0	1	2	0	0	0	0	0	1	0	0	0	0	0	0	0	0	0	0	0	2	0	0	0	0	0	0	0	0	0	0	0	0	0
y67(1,2)	3	67	4	4	3_67_4_4	6	3.3322	28	20.701	2.921	9.652	0	0	0	0	0	1	2	0	0	0	0	0	1	0	0	0	0	0	0	0	0	0	0	0	2	0	0	0	0	0	0	0	0	0	0	0	0	0
y67(1,2)	3	67	4	4	3_67_4_4	4	3.3673	29	21.59	2.794	14.478	0	0	0	0	0	1	2	0	0	0	0	0	1	0	0	0	0	0	0	0	0	0	0	0	2	0	0	0	0	0	0	0	0	0	0	0	0	0
y67(1,2)	3	67	4	4	3_67_4_4	3	3.4012	30	22.225	2.794	9.99067	0	0	0	0	0	1	2	0	0	0	0	0	1	0	0	0	0	0	0	0	0	0	0	0	2	0	0	0	0	0	0	0	0	0	0	0	0	0
y67(1,1)	3	67	5	1	3_67_5_1	5	3.17805	24	20.828	2.54	14.986	0	0	0	0	0	1	1	0	0	0	0	0	1	1	0	0	0	0	0	0	0	0	0	0	1	0	0	0	0	0	0	0	0	0	0	1	0	0
y67(1,1)	3	67	5	1	3_67_5_1	2	3.21888	25	20.828	2.032	15.494	0	0	0	0	0	1	1	0	0	0	0	0	1	1	0	0	0	0	0	0	0	0	0	0	1	0	0	0	0	0	0	0	0	0	0	1	0	0
y67(1,1)	3	67	5	1	3_67_5_1	4	3.2581	26	21.082	2.794	9.99067	0	0	0	0	0	1	1	0	0	0	0	0	1	1	0	0	0	0	0	0	0	0	0	0	1	0	0	0	0	0	0	0	0	0	0	1	0	0
y67(1,1)	3	67	5	1	3_67_5_1	6	3.2581	26	20.447	2.159	9.99067	0	0	0	0	0	1	1	0	0	0	0	0	1	1	0	0	0	0	0	0	0	0	0	0	1	0	0	0	0	0	0	0	0	0	0	1	0	0
y67(1,1)	3	67	5	1	3_67_5_1	7	3.3322	28	20.193	2.286	9.82133	0	0	0	0	0	1	1	0	0	0	0	0	1	1	0	0	0	0	0	0	0	0	0	0	1	0	0	0	0	0	0	0	0	0	0	1	0	0
y67(1,1)	3	67	5	1	3_67_5_1	8	3.3322	28	21.463	3.556	9.99067	0	0	0	0	0	1	1	0	0	0	0	0	1	1	0	0	0	0	0	0	0	0	0	0	1	0	0	0	0	0	0	0	0	0	0	1	0	0
y67(1,1)	3	67	5	1	3_67_5_1	1	3.3673	29	20.574	3.048	14.732	0	0	0	0	0	1	1	0	0	0	0	0	1	1	0	0	0	0	0	0	0	0	0	0	1	0	0	0	0	0	0	0	0	0	0	1	0	0
y67(1,1)	3	67	5	1	3_67_5_1	3	3.3673	29	20.701	2.921	9.906	0	0	0	0	0	1	1	0	0	0	0	0	1	1	0	0	0	0	0	0	0	0	0	0	1	0	0	0	0	0	0	0	0	0	0	1	0	0
y67(1,1)	3	67	5	2	3_67_5_2	3	3.55535	35	17.78	3.81	14.478	0	0	0	0	0	1	1	0	0	0	0	0	1	1	0	0	0	0	0	0	0	0	0	0	1	0	0	0	0	0	0	0	0	0	0	1	0	0
y67(1,1)	3	67	5	3	3_67_5_3	5	3.55535	35	22.352	2.921	10.668	0	0	0	0	0	1	1	0	0	0	0	0	1	1	0	0	0	0	0	0	0	0	0	0	1	0	0	0	0	0	0	0	0	0	0	1	0	0
y67(1,1)	3	67	5	4	3_67_5_4	1	3.21888	25	21.336	3.302	14.732	0	0	0	0	0	1	1	0	0	0	0	0	1	1	0	0	0	0	0	0	0	0	0	0	1	0	0	0	0	0	0	0	0	0	0	1	0	0
y67(1,1)	3	67	5	4	3_67_5_4	4	3.2581	26	20.066	3.302	14.478	0	0	0	0	0	1	1	0	0	0	0	0	1	1	0	0	0	0	0	0	0	0	0	0	1	0	0	0	0	0	0	0	0	0	0	1	0	0
y67(1,1)	3	67	5	4	3_67_5_4	3	3.3673	29	19.304	3.048	14.478	0	0	0	0	0	1	1	0	0	0	0	0	1	1	0	0	0	0	0	0	0	0	0	0	1	0	0	0	0	0	0	0	0	0	0	1	0	0
y67(1,1)	3	67	5	4	3_67_5_4	2	3.4012	30	21.082	3.048	14.986	0	0	0	0	0	1	1	0	0	0	0	0	1	1	0	0	0	0	0	0	0	0	0	0	1	0	0	0	0	0	0	0	0	0	0	1	0	0
y6(1)	3	67	6	1	3_67_6_1	2	3.3322	28	22.86	3.048	15.494	0	0	0	0	0	1	0	0	0	0	0	0	1	0	0	0	0	0	0	0	0	0	0	0	0	0	0	0	0	0	0	0	0	0	0	0	0	0
y6(1)	3	67	6	1	3_67_6_1	3	3.3322	28	20.574	2.413	10.2447	0	0	0	0	0	1	0	0	0	0	0	0	1	0	0	0	0	0	0	0	0	0	0	0	0	0	0	0	0	0	0	0	0	0	0	0	0	0
y6(1)	3	67	6	1	3_67_6_1	4	3.3322	28	20.828	2.54	15.24	0	0	0	0	0	1	0	0	0	0	0	0	1	0	0	0	0	0	0	0	0	0	0	0	0	0	0	0	0	0	0	0	0	0	0	0	0	0
y6(1)	3	67	6	1	3_67_6_1	1	3.3673	29	20.574	2.159	10.2447	0	0	0	0	0	1	0	0	0	0	0	0	1	0	0	0	0	0	0	0	0	0	0	0	0	0	0	0	0	0	0	0	0	0	0	0	0	0
y6(1)	3	67	6	2	3_67_6_2	6	3.29584	27	20.828	2.794	14.732	0	0	0	0	0	1	0	0	0	0	0	0	1	0	0	0	0	0	0	0	0	0	0	0	0	0	0	0	0	0	0	0	0	0	0	0	0	0
y6(1)	3	67	6	2	3_67_6_2	1	3.3322	28	20.828	3.175	10.2447	0	0	0	0	0	1	0	0	0	0	0	0	1	0	0	0	0	0	0	0	0	0	0	0	0	0	0	0	0	0	0	0	0	0	0	0	0	0
y6(1)	3	67	6	2	3_67_6_2	3	3.3322	28	21.59	2.286	10.3293	0	0	0	0	0	1	0	0	0	0	0	0	1	0	0	0	0	0	0	0	0	0	0	0	0	0	0	0	0	0	0	0	0	0	0	0	0	0
y6(1)	3	67	6	2	3_67_6_2	4	3.3322	28	22.86	3.937	10.16	0	0	0	0	0	1	0	0	0	0	0	0	1	0	0	0	0	0	0	0	0	0	0	0	0	0	0	0	0	0	0	0	0	0	0	0	0	0
y6(1)	3	67	6	2	3_67_6_2	2	3.3673	29	19.05	2.286	14.732	0	0	0	0	0	1	0	0	0	0	0	0	1	0	0	0	0	0	0	0	0	0	0	0	0	0	0	0	0	0	0	0	0	0	0	0	0	0
y6(1)	3	67	6	2	3_67_6_2	5	3.3673	29	19.304	2.032	9.73667	0	0	0	0	0	1	0	0	0	0	0	0	1	0	0	0	0	0	0	0	0	0	0	0	0	0	0	0	0	0	0	0	0	0	0	0	0	0
y6(1)	3	67	6	3	3_67_6_3	1	3.29584	27	21.844	2.794	14.478	0	0	0	0	0	1	0	0	0	0	0	0	1	0	0	0	0	0	0	0	0	0	0	0	0	0	0	0	0	0	0	0	0	0	0	0	0	0
y6(1)	3	67	6	3	3_67_6_3	5	3.29584	27	20.828	3.556	15.24	0	0	0	0	0	1	0	0	0	0	0	0	1	0	0	0	0	0	0	0	0	0	0	0	0	0	0	0	0	0	0	0	0	0	0	0	0	0
y6(1)	3	67	6	3	3_67_6_3	2	3.3673	29	17.526	1.778	12.446	0	0	0	0	0	1	0	0	0	0	0	0	1	0	0	0	0	0	0	0	0	0	0	0	0	0	0	0	0	0	0	0	0	0	0	0	0	0
y6(1)	3	67	6	3	3_67_6_3	3	3.3673	29	20.574	2.413	9.652	0	0	0	0	0	1	0	0	0	0	0	0	1	0	0	0	0	0	0	0	0	0	0	0	0	0	0	0	0	0	0	0	0	0	0	0	0	0
y6(1)	3	67	6	3	3_67_6_3	4	3.3673	29	25.146	4.572	16.51	0	0	0	0	0	1	0	0	0	0	0	0	1	0	0	0	0	0	0	0	0	0	0	0	0	0	0	0	0	0	0	0	0	0	0	0	0	0
y6(1)	3	67	6	3	3_67_6_3	6	3.3673	29	19.558	2.54	9.73667	0	0	0	0	0	1	0	0	0	0	0	0	1	0	0	0	0	0	0	0	0	0	0	0	0	0	0	0	0	0	0	0	0	0	0	0	0	0
y6(1)	3	67	6	3	3_67_6_3	15	3.43399	31	20.574	2.54	15.748	0	0	0	0	0	1	0	0	0	0	0	0	1	0	0	0	0	0	0	0	0	0	0	0	0	0	0	0	0	0	0	0	0	0	0	0	0	0
y6(1)	3	67	6	4	3_67_6_4	2	3.29584	27	20.955	3.048	9.99067	0	0	0	0	0	1	0	0	0	0	0	0	1	0	0	0	0	0	0	0	0	0	0	0	0	0	0	0	0	0	0	0	0	0	0	0	0	0
y6(1)	3	67	6	4	3_67_6_4	3	3.3322	28	21.59	2.54	14.478	0	0	0	0	0	1	0	0	0	0	0	0	1	0	0	0	0	0	0	0	0	0	0	0	0	0	0	0	0	0	0	0	0	0	0	0	0	0
y6(1)	3	67	6	4	3_67_6_4	1	3.3673	29	19.812	2.286	14.732	0	0	0	0	0	1	0	0	0	0	0	0	1	0	0	0	0	0	0	0	0	0	0	0	0	0	0	0	0	0	0	0	0	0	0	0	0	0
y6(1)	3	67	6	4	3_67_6_4	4	3.3673	29	22.098	2.794	10.668	0	0	0	0	0	1	0	0	0	0	0	0	1	0	0	0	0	0	0	0	0	0	0	0	0	0	0	0	0	0	0	0	0	0	0	0	0	0
y6(1)	3	67	6	4	3_67_6_4	5	3.4012	30	19.812	2.413	9.82133	0	0	0	0	0	1	0	0	0	0	0	0	1	0	0	0	0	0	0	0	0	0	0	0	0	0	0	0	0	0	0	0	0	0	0	0	0	0
y7(2)	3	67	7	1	3_67_7_1	4	3.3673	29	20.574	2.794	13.716	0	0	0	0	0	0	2	0	0	0	0	0	0	0	0	0	0	0	0	0	0	0	0	0	0	0	0	0	0	0	0	0	0	0	0	0	0	0
y7(2)	3	67	7	1	3_67_7_1	3	3.4012	30	21.971	2.413	9.99067	0	0	0	0	0	0	2	0	0	0	0	0	0	0	0	0	0	0	0	0	0	0	0	0	0	0	0	0	0	0	0	0	0	0	0	0	0	0
y7(2)	3	67	7	1	3_67_7_1	2	3.43399	31	21.336	2.286	13.716	0	0	0	0	0	0	2	0	0	0	0	0	0	0	0	0	0	0	0	0	0	0	0	0	0	0	0	0	0	0	0	0	0	0	0	0	0	0
y7(2)	3	67	7	1	3_67_7_1	6	3.43399	31	17.399	1.905	9.31333	0	0	0	0	0	0	2	0	0	0	0	0	0	0	0	0	0	0	0	0	0	0	0	0	0	0	0	0	0	0	0	0	0	0	0	0	0	0
y7(2)	3	67	7	7	3_67_7_7	2	3.2581	26	21.336	2.54	13.716	0	0	0	0	0	0	2	0	0	0	0	0	0	0	0	0	0	0	0	0	0	0	0	0	0	0	0	0	0	0	0	0	0	0	0	0	0	0
y7(2)	3	67	7	7	3_67_7_7	6	3.3322	28	21.082	2.286	14.224	0	0	0	0	0	0	2	0	0	0	0	0	0	0	0	0	0	0	0	0	0	0	0	0	0	0	0	0	0	0	0	0	0	0	0	0	0	0
y7(2)	3	67	7	7	3_67_7_7	1	3.3673	29	18.796	2.794	14.224	0	0	0	0	0	0	2	0	0	0	0	0	0	0	0	0	0	0	0	0	0	0	0	0	0	0	0	0	0	0	0	0	0	0	0	0	0	0
y7(2)	3	67	7	7	3_67_7_7	5	3.49651	33	15.494	1.524	12.7	0	0	0	0	0	0	2	0	0	0	0	0	0	0	0	0	0	0	0	0	0	0	0	0	0	0	0	0	0	0	0	0	0	0	0	0	0	0
y7(2)	3	67	7	7	3_67_7_7	3	3.71357	41	15.748	1.27	12.954	0	0	0	0	0	0	2	0	0	0	0	0	0	0	0	0	0	0	0	0	0	0	0	0	0	0	0	0	0	0	0	0	0	0	0	0	0	0
y7(1)	3	67	8	2	3_67_8_2	1	3.21888	25	19.558	2.286	14.224	0	0	0	0	0	0	1	0	0	0	0	0	0	1	0	0	0	0	0	0	0	0	0	0	0	0	0	0	0	0	0	0	0	0	0	0	0	0
y7(1)	3	67	8	2	3_67_8_2	6	3.29584	27	21.336	2.794	14.986	0	0	0	0	0	0	1	0	0	0	0	0	0	1	0	0	0	0	0	0	0	0	0	0	0	0	0	0	0	0	0	0	0	0	0	0	0	0
y7(1)	3	67	8	2	3_67_8_2	5	3.3322	28	20.828	3.302	15.24	0	0	0	0	0	0	1	0	0	0	0	0	0	1	0	0	0	0	0	0	0	0	0	0	0	0	0	0	0	0	0	0	0	0	0	0	0	0
y7(1)	3	67	8	2	3_67_8_2	3	3.3673	29	20.828	3.556	14.224	0	0	0	0	0	0	1	0	0	0	0	0	0	1	0	0	0	0	0	0	0	0	0	0	0	0	0	0	0	0	0	0	0	0	0	0	0	0
y7(1)	3	67	8	2	3_67_8_2	2	3.4012	30	16.256	2.667	9.22867	0	0	0	0	0	0	1	0	0	0	0	0	0	1	0	0	0	0	0	0	0	0	0	0	0	0	0	0	0	0	0	0	0	0	0	0	0	0
y7(1)	3	67	8	3	3_67_8_3	1	3.3322	28	21.336	2.667	9.48267	0	0	0	0	0	0	1	0	0	0	0	0	0	1	0	0	0	0	0	0	0	0	0	0	0	0	0	0	0	0	0	0	0	0	0	0	0	0
y7(1)	3	67	8	3	3_67_8_3	2	3.3322	28	21.082	3.429	9.906	0	0	0	0	0	0	1	0	0	0	0	0	0	1	0	0	0	0	0	0	0	0	0	0	0	0	0	0	0	0	0	0	0	0	0	0	0	0
y7(1)	3	67	8	3	3_67_8_3	3	3.3673	29	21.082	3.048	14.478	0	0	0	0	0	0	1	0	0	0	0	0	0	1	0	0	0	0	0	0	0	0	0	0	0	0	0	0	0	0	0	0	0	0	0	0	0	0
y7(1)	3	67	8	3	3_67_8_3	4	3.3673	29	20.828	2.794	15.24	0	0	0	0	0	0	1	0	0	0	0	0	0	1	0	0	0	0	0	0	0	0	0	0	0	0	0	0	0	0	0	0	0	0	0	0	0	0
y7(1)	3	67	8	3	3_67_8_3	5	3.52636	34	19.304	2.032	14.224	0	0	0	0	0	0	1	0	0	0	0	0	0	1	0	0	0	0	0	0	0	0	0	0	0	0	0	0	0	0	0	0	0	0	0	0	0	0
y7(1)	3	67	8	3	3_67_8_3	6	3.55535	35	19.812	2.286	14.478	0	0	0	0	0	0	1	0	0	0	0	0	0	1	0	0	0	0	0	0	0	0	0	0	0	0	0	0	0	0	0	0	0	0	0	0	0	0
y7(1)	3	67	8	4	3_67_8_4	5	3.29584	27	21.59	3.302	10.0753	0	0	0	0	0	0	1	0	0	0	0	0	0	1	0	0	0	0	0	0	0	0	0	0	0	0	0	0	0	0	0	0	0	0	0	0	0	0
y7(1)	3	67	8	4	3_67_8_4	1	3.3322	28	20.32	3.556	14.478	0	0	0	0	0	0	1	0	0	0	0	0	0	1	0	0	0	0	0	0	0	0	0	0	0	0	0	0	0	0	0	0	0	0	0	0	0	0
y7(1)	3	67	8	4	3_67_8_4	2	3.3673	29	22.098	2.921	10.3293	0	0	0	0	0	0	1	0	0	0	0	0	0	1	0	0	0	0	0	0	0	0	0	0	0	0	0	0	0	0	0	0	0	0	0	0	0	0
y7(1)	3	67	8	4	3_67_8_4	4	3.3673	29	19.558	2.794	13.97	0	0	0	0	0	0	1	0	0	0	0	0	0	1	0	0	0	0	0	0	0	0	0	0	0	0	0	0	0	0	0	0	0	0	0	0	0	0
y7(1)	3	67	8	4	3_67_8_4	3	3.4012	30	19.05	2.794	14.478	0	0	0	0	0	0	1	0	0	0	0	0	0	1	0	0	0	0	0	0	0	0	0	0	0	0	0	0	0	0	0	0	0	0	0	0	0	0
y0	3	67	9	5	3_67_9_5	2	3.29584	27	20.066	3.175	9.652	0	0	0	0	0	0	0	0	0	0	0	0	0	0	0	0	0	0	0	0	0	0	0	0	0	0	0	0	0	0	0	0	0	0	0	0	0	0
y0	3	67	9	5	3_67_9_5	1	3.4012	30	16.256	1.778	12.954	0	0	0	0	0	0	0	0	0	0	0	0	0	0	0	0	0	0	0	0	0	0	0	0	0	0	0	0	0	0	0	0	0	0	0	0	0	0
y0	3	67	9	5	3_67_9_5	3	3.43399	31	18.796	2.54	14.732	0	0	0	0	0	0	0	0	0	0	0	0	0	0	0	0	0	0	0	0	0	0	0	0	0	0	0	0	0	0	0	0	0	0	0	0	0	0
y0	3	67	9	5	3_67_9_5	5	3.46574	32	19.05	2.794	13.97	0	0	0	0	0	0	0	0	0	0	0	0	0	0	0	0	0	0	0	0	0	0	0	0	0	0	0	0	0	0	0	0	0	0	0	0	0	0
y0	3	67	9	5	3_67_9_5	4	3.55535	35	22.098	2.54	10.3293	0	0	0	0	0	0	0	0	0	0	0	0	0	0	0	0	0	0	0	0	0	0	0	0	0	0	0	0	0	0	0	0	0	0	0	0	0	0
y0	3	67	9	6	3_67_9_6	6	3.4012	30	16.764	3.556	14.224	0	0	0	0	0	0	0	0	0	0	0	0	0	0	0	0	0	0	0	0	0	0	0	0	0	0	0	0	0	0	0	0	0	0	0	0	0	0
y0	3	67	9	6	3_67_9_6	3	3.46574	32	19.685	3.302	10.0753	0	0	0	0	0	0	0	0	0	0	0	0	0	0	0	0	0	0	0	0	0	0	0	0	0	0	0	0	0	0	0	0	0	0	0	0	0	0
y0	3	67	9	6	3_67_9_6	1	3.55535	35	17.78	2.794	15.24	0	0	0	0	0	0	0	0	0	0	0	0	0	0	0	0	0	0	0	0	0	0	0	0	0	0	0	0	0	0	0	0	0	0	0	0	0	0
y25(2,2)	3	25	1	31	3_25_1_31	2	3.3322	28	16.764	2.54	9.22867	0	2	0	0	2	0	0	0	0	0	0	0	0	0	0	0	0	0	0	0	4	0	0	0	0	0	0	0	0	0	0	0	0	0	0	0	0	0
y25(2,2)	3	25	1	31	3_25_1_31	1	3.3673	29	18.034	1.524	14.986	0	2	0	0	2	0	0	0	0	0	0	0	0	0	0	0	0	0	0	0	4	0	0	0	0	0	0	0	0	0	0	0	0	0	0	0	0	0
y25(2,2)	3	25	1	31	3_25_1_31	6	3.3673	29	18.415	3.048	10.2447	0	2	0	0	2	0	0	0	0	0	0	0	0	0	0	0	0	0	0	0	4	0	0	0	0	0	0	0	0	0	0	0	0	0	0	0	0	0
y25(2,2)	3	25	1	31	3_25_1_31	3	3.58352	36	12.573	1.143	7.45067	0	2	0	0	2	0	0	0	0	0	0	0	0	0	0	0	0	0	0	0	4	0	0	0	0	0	0	0	0	0	0	0	0	0	0	0	0	0
y25(2,2)	3	25	1	32	3_25_1_32	1	3.3673	29	19.558	3.302	16.002	0	2	0	0	2	0	0	0	0	0	0	0	0	0	0	0	0	0	0	0	4	0	0	0	0	0	0	0	0	0	0	0	0	0	0	0	0	0
y25(2,2)	3	25	1	32	3_25_1_32	2	3.4012	30	19.304	3.302	16.002	0	2	0	0	2	0	0	0	0	0	0	0	0	0	0	0	0	0	0	0	4	0	0	0	0	0	0	0	0	0	0	0	0	0	0	0	0	0
y25(2,2)	3	25	1	32	3_25_1_32	3	3.4012	30	20.574	2.667	10.3293	0	2	0	0	2	0	0	0	0	0	0	0	0	0	0	0	0	0	0	0	4	0	0	0	0	0	0	0	0	0	0	0	0	0	0	0	0	0
y25(2,2)	3	25	1	32	3_25_1_32	4	3.4012	30	17.018	3.048	14.224	0	2	0	0	2	0	0	0	0	0	0	0	0	0	0	0	0	0	0	0	4	0	0	0	0	0	0	0	0	0	0	0	0	0	0	0	0	0
y25(2,2)	3	25	1	32	3_25_1_32	5	3.55535	35	12.446	3.048	12.954	0	2	0	0	2	0	0	0	0	0	0	0	0	0	0	0	0	0	0	0	4	0	0	0	0	0	0	0	0	0	0	0	0	0	0	0	0	0
y13(2,2)	4	13	1	2	4_13_1_2	1	3.2581	26	13.462	3.81	12.954	2	0	2	0	0	0	0	0	0	0	0	0	0	0	4	0	0	0	0	0	0	0	0	0	0	0	0	0	0	0	0	0	0	0	0	0	0	0
y13(2,2)	4	13	1	2	4_13_1_2	2	3.2581	26	13.716	3.048	12.192	2	0	2	0	0	0	0	0	0	0	0	0	0	0	4	0	0	0	0	0	0	0	0	0	0	0	0	0	0	0	0	0	0	0	0	0	0	0
y13(2,2)	4	13	1	2	4_13_1_2	3	3.2581	26	16.002	2.794	12.7	2	0	2	0	0	0	0	0	0	0	0	0	0	0	4	0	0	0	0	0	0	0	0	0	0	0	0	0	0	0	0	0	0	0	0	0	0	0
y13(2,2)	4	13	1	2	4_13_1_2	6	3.2581	26	17.272	2.794	12.192	2	0	2	0	0	0	0	0	0	0	0	0	0	0	4	0	0	0	0	0	0	0	0	0	0	0	0	0	0	0	0	0	0	0	0	0	0	0
y13(2,2)	4	13	1	2	4_13_1_2	4	3.3673	29	13.208	1.778	13.208	2	0	2	0	0	0	0	0	0	0	0	0	0	0	4	0	0	0	0	0	0	0	0	0	0	0	0	0	0	0	0	0	0	0	0	0	0	0
y13(2,2)	4	13	1	2	4_13_1_2	5	3.4012	30	17.018	1.778	12.7	2	0	2	0	0	0	0	0	0	0	0	0	0	0	4	0	0	0	0	0	0	0	0	0	0	0	0	0	0	0	0	0	0	0	0	0	0	0
y13(2,2)	4	13	1	3	4_13_1_3	1	3.2581	26	13.716	3.81	12.446	2	0	2	0	0	0	0	0	0	0	0	0	0	0	4	0	0	0	0	0	0	0	0	0	0	0	0	0	0	0	0	0	0	0	0	0	0	0
y13(2,2)	4	13	1	3	4_13_1_3	3	3.29584	27	9.144	1.524	7.874	2	0	2	0	0	0	0	0	0	0	0	0	0	0	4	0	0	0	0	0	0	0	0	0	0	0	0	0	0	0	0	0	0	0	0	0	0	0
y13(2,2)	4	13	1	3	4_13_1_3	6	3.43399	31	17.272	2.794	13.97	2	0	2	0	0	0	0	0	0	0	0	0	0	0	4	0	0	0	0	0	0	0	0	0	0	0	0	0	0	0	0	0	0	0	0	0	0	0
y13(2,2)	4	13	1	3	4_13_1_3	2	3.46574	32	17.272	2.286	11.684	2	0	2	0	0	0	0	0	0	0	0	0	0	0	4	0	0	0	0	0	0	0	0	0	0	0	0	0	0	0	0	0	0	0	0	0	0	0
y13(2,2)	4	13	1	3	4_13_1_3	4	3.52636	34	15.24	2.794	12.192	2	0	2	0	0	0	0	0	0	0	0	0	0	0	4	0	0	0	0	0	0	0	0	0	0	0	0	0	0	0	0	0	0	0	0	0	0	0
y13(2,1)	4	13	2	1	4_13_2_1	2	3.09104	22	17.272	3.048	13.716	2	0	1	0	0	0	0	0	0	1	0	0	0	0	2	0	0	0	0	0	0	0	0	0	0	2	0	0	0	0	0	0	0	0	0	0	0	0
y13(2,1)	4	13	2	1	4_13_2_1	3	3.13549	23	16.256	3.937	13.97	2	0	1	0	0	0	0	0	0	1	0	0	0	0	2	0	0	0	0	0	0	0	0	0	0	2	0	0	0	0	0	0	0	0	0	0	0	0
y13(2,1)	4	13	2	1	4_13_2_1	6	3.13549	23	13.589	2.794	13.208	2	0	1	0	0	0	0	0	0	1	0	0	0	0	2	0	0	0	0	0	0	0	0	0	0	2	0	0	0	0	0	0	0	0	0	0	0	0
y13(2,1)	4	13	2	1	4_13_2_1	4	3.17805	24	16.764	3.048	14.097	2	0	1	0	0	0	0	0	0	1	0	0	0	0	2	0	0	0	0	0	0	0	0	0	0	2	0	0	0	0	0	0	0	0	0	0	0	0
y13(2,1)	4	13	2	1	4_13_2_1	5	3.17805	24	14.478	2.794	12.954	2	0	1	0	0	0	0	0	0	1	0	0	0	0	2	0	0	0	0	0	0	0	0	0	0	2	0	0	0	0	0	0	0	0	0	0	0	0
y13(2,1)	4	13	2	2	4_13_2_2	5	3.09104	22	19.304	3.048	14.224	2	0	1	0	0	0	0	0	0	1	0	0	0	0	2	0	0	0	0	0	0	0	0	0	0	2	0	0	0	0	0	0	0	0	0	0	0	0
y13(2,1)	4	13	2	2	4_13_2_2	6	3.13549	23	16.891	2.794	13.97	2	0	1	0	0	0	0	0	0	1	0	0	0	0	2	0	0	0	0	0	0	0	0	0	0	2	0	0	0	0	0	0	0	0	0	0	0	0
y13(2,1)	4	13	2	2	4_13_2_2	2	3.17805	24	16.256	2.667	13.081	2	0	1	0	0	0	0	0	0	1	0	0	0	0	2	0	0	0	0	0	0	0	0	0	0	2	0	0	0	0	0	0	0	0	0	0	0	0
y13(2,1)	4	13	2	2	4_13_2_2	3	3.17805	24	15.24	2.54	13.081	2	0	1	0	0	0	0	0	0	1	0	0	0	0	2	0	0	0	0	0	0	0	0	0	0	2	0	0	0	0	0	0	0	0	0	0	0	0
y13(2,1)	4	13	2	2	4_13_2_2	4	3.21888	25	17.399	3.302	14.224	2	0	1	0	0	0	0	0	0	1	0	0	0	0	2	0	0	0	0	0	0	0	0	0	0	2	0	0	0	0	0	0	0	0	0	0	0	0
y13(2,1)	4	13	2	4	4_13_2_4	2	3.13549	23	13.589	2.794	12.319	2	0	1	0	0	0	0	0	0	1	0	0	0	0	2	0	0	0	0	0	0	0	0	0	0	2	0	0	0	0	0	0	0	0	0	0	0	0
y13(2,1)	4	13	2	4	4_13_2_4	4	3.13549	23	14.351	2.159	12.446	2	0	1	0	0	0	0	0	0	1	0	0	0	0	2	0	0	0	0	0	0	0	0	0	0	2	0	0	0	0	0	0	0	0	0	0	0	0
y13(2,1)	4	13	2	4	4_13_2_4	5	3.17805	24	16.764	2.794	13.462	2	0	1	0	0	0	0	0	0	1	0	0	0	0	2	0	0	0	0	0	0	0	0	0	0	2	0	0	0	0	0	0	0	0	0	0	0	0
y13(2,1)	4	13	2	4	4_13_2_4	6	3.17805	24	15.494	2.286	12.446	2	0	1	0	0	0	0	0	0	1	0	0	0	0	2	0	0	0	0	0	0	0	0	0	0	2	0	0	0	0	0	0	0	0	0	0	0	0
y13(2,1)	4	13	2	4	4_13_2_4	1	3.2581	26	14.732	2.032	11.43	2	0	1	0	0	0	0	0	0	1	0	0	0	0	2	0	0	0	0	0	0	0	0	0	0	2	0	0	0	0	0	0	0	0	0	0	0	0
y13(2,1)	4	13	2	5	4_13_2_5	6	3.04452	21	16.002	1.778	12.446	2	0	1	0	0	0	0	0	0	1	0	0	0	0	2	0	0	0	0	0	0	0	0	0	0	2	0	0	0	0	0	0	0	0	0	0	0	0
y13(2,1)	4	13	2	5	4_13_2_5	4	3.09104	22	14.732	1.651	12.7	2	0	1	0	0	0	0	0	0	1	0	0	0	0	2	0	0	0	0	0	0	0	0	0	0	2	0	0	0	0	0	0	0	0	0	0	0	0
y13(2,1)	4	13	2	5	4_13_2_5	5	3.09104	22	16.891	3.175	14.097	2	0	1	0	0	0	0	0	0	1	0	0	0	0	2	0	0	0	0	0	0	0	0	0	0	2	0	0	0	0	0	0	0	0	0	0	0	0
y13(2,1)	4	13	2	5	4_13_2_5	3	3.13549	23	17.526	1.778	13.97	2	0	1	0	0	0	0	0	0	1	0	0	0	0	2	0	0	0	0	0	0	0	0	0	0	2	0	0	0	0	0	0	0	0	0	0	0	0
y13(2,1)	4	13	2	5	4_13_2_5	1	3.17805	24	14.478	2.794	12.7	2	0	1	0	0	0	0	0	0	1	0	0	0	0	2	0	0	0	0	0	0	0	0	0	0	2	0	0	0	0	0	0	0	0	0	0	0	0
y13(2,1)	4	13	2	5	4_13_2_5	2	3.17805	24	13.97	3.048	12.7	2	0	1	0	0	0	0	0	0	1	0	0	0	0	2	0	0	0	0	0	0	0	0	0	0	2	0	0	0	0	0	0	0	0	0	0	0	0
y1(2)	4	13	3	1	4_13_3_1	3	3.13549	23	17.272	2.54	13.462	2	0	0	0	0	0	0	0	0	0	0	0	0	0	0	0	0	0	0	0	0	0	0	0	0	0	0	0	0	0	0	0	0	0	0	0	0	0
y1(2)	4	13	3	1	4_13_3_1	4	3.13549	23	16.002	2.54	12.954	2	0	0	0	0	0	0	0	0	0	0	0	0	0	0	0	0	0	0	0	0	0	0	0	0	0	0	0	0	0	0	0	0	0	0	0	0	0
y1(2)	4	13	3	1	4_13_3_1	2	3.2581	26	17.018	2.794	13.208	2	0	0	0	0	0	0	0	0	0	0	0	0	0	0	0	0	0	0	0	0	0	0	0	0	0	0	0	0	0	0	0	0	0	0	0	0	0
y1(2)	4	13	3	1	4_13_3_1	5	3.2581	26	16.002	2.54	11.176	2	0	0	0	0	0	0	0	0	0	0	0	0	0	0	0	0	0	0	0	0	0	0	0	0	0	0	0	0	0	0	0	0	0	0	0	0	0
y1(2)	4	13	3	1	4_13_3_1	1	3.29584	27	16.256	3.556	13.208	2	0	0	0	0	0	0	0	0	0	0	0	0	0	0	0	0	0	0	0	0	0	0	0	0	0	0	0	0	0	0	0	0	0	0	0	0	0
y1(2)	4	13	3	1	4_13_3_1	6	3.4012	30	17.272	2.286	13.208	2	0	0	0	0	0	0	0	0	0	0	0	0	0	0	0	0	0	0	0	0	0	0	0	0	0	0	0	0	0	0	0	0	0	0	0	0	0
y1(2)	4	13	3	3	4_13_3_3	4	3.17805	24	17.78	2.794	13.462	2	0	0	0	0	0	0	0	0	0	0	0	0	0	0	0	0	0	0	0	0	0	0	0	0	0	0	0	0	0	0	0	0	0	0	0	0	0
y1(2)	4	13	3	3	4_13_3_3	5	3.17805	24	18.034	2.794	13.97	2	0	0	0	0	0	0	0	0	0	0	0	0	0	0	0	0	0	0	0	0	0	0	0	0	0	0	0	0	0	0	0	0	0	0	0	0	0
y1(2)	4	13	3	3	4_13_3_3	3	3.2581	26	10.414	2.032	11.176	2	0	0	0	0	0	0	0	0	0	0	0	0	0	0	0	0	0	0	0	0	0	0	0	0	0	0	0	0	0	0	0	0	0	0	0	0	0
y13(1,2)	4	13	4	1	4_13_4_1	4	3.09104	22	18.034	2.032	13.716	1	0	2	0	0	0	0	1	0	0	0	0	0	0	2	0	0	0	0	0	0	0	0	0	0	0	0	0	0	0	0	0	0	0	0	0	2	0
y13(1,2)	4	13	4	1	4_13_4_1	7	3.13549	23	16.002	2.413	13.843	1	0	2	0	0	0	0	1	0	0	0	0	0	0	2	0	0	0	0	0	0	0	0	0	0	0	0	0	0	0	0	0	0	0	0	0	2	0
y13(1,2)	4	13	4	1	4_13_4_1	2	3.17805	24	18.796	3.556	14.478	1	0	2	0	0	0	0	1	0	0	0	0	0	0	2	0	0	0	0	0	0	0	0	0	0	0	0	0	0	0	0	0	0	0	0	0	2	0
y13(1,2)	4	13	4	1	4_13_4_1	6	3.17805	24	16.129	2.54	13.843	1	0	2	0	0	0	0	1	0	0	0	0	0	0	2	0	0	0	0	0	0	0	0	0	0	0	0	0	0	0	0	0	0	0	0	0	2	0
y13(1,2)	4	13	4	1	4_13_4_1	8	3.17805	24	15.875	2.921	13.462	1	0	2	0	0	0	0	1	0	0	0	0	0	0	2	0	0	0	0	0	0	0	0	0	0	0	0	0	0	0	0	0	0	0	0	0	2	0
y13(1,2)	4	13	4	1	4_13_4_1	1	3.21888	25	14.224	2.286	12.954	1	0	2	0	0	0	0	1	0	0	0	0	0	0	2	0	0	0	0	0	0	0	0	0	0	0	0	0	0	0	0	0	0	0	0	0	2	0
y13(1,2)	4	13	4	1	4_13_4_1	5	3.21888	25	14.986	1.778	12.7	1	0	2	0	0	0	0	1	0	0	0	0	0	0	2	0	0	0	0	0	0	0	0	0	0	0	0	0	0	0	0	0	0	0	0	0	2	0
y13(1,2)	4	13	4	1	4_13_4_1	3	3.29584	27	10.16	2.794	11.43	1	0	2	0	0	0	0	1	0	0	0	0	0	0	2	0	0	0	0	0	0	0	0	0	0	0	0	0	0	0	0	0	0	0	0	0	2	0
y13(1,2)	4	13	4	1	4_13_4_1	4	3.29584	27	16.764	3.048	12.7	1	0	2	0	0	0	0	1	0	0	0	0	0	0	2	0	0	0	0	0	0	0	0	0	0	0	0	0	0	0	0	0	0	0	0	0	2	0
y13(1,2)	4	13	4	2	4_13_4_2	1	3.09104	22	18.161	2.794	14.478	1	0	2	0	0	0	0	1	0	0	0	0	0	0	2	0	0	0	0	0	0	0	0	0	0	0	0	0	0	0	0	0	0	0	0	0	2	0
y13(1,2)	4	13	4	2	4_13_4_2	2	3.09104	22	18.034	3.175	14.351	1	0	2	0	0	0	0	1	0	0	0	0	0	0	2	0	0	0	0	0	0	0	0	0	0	0	0	0	0	0	0	0	0	0	0	0	2	0
y13(1,2)	4	13	4	2	4_13_4_2	3	3.13549	23	20.955	3.048	15.113	1	0	2	0	0	0	0	1	0	0	0	0	0	0	2	0	0	0	0	0	0	0	0	0	0	0	0	0	0	0	0	0	0	0	0	0	2	0
y13(1,2)	4	13	4	2	4_13_4_2	5	3.13549	23	16.891	2.413	12.7	1	0	2	0	0	0	0	1	0	0	0	0	0	0	2	0	0	0	0	0	0	0	0	0	0	0	0	0	0	0	0	0	0	0	0	0	2	0
y13(1,2)	4	13	4	2	4_13_4_2	6	3.13549	23	15.24	3.048	13.716	1	0	2	0	0	0	0	1	0	0	0	0	0	0	2	0	0	0	0	0	0	0	0	0	0	0	0	0	0	0	0	0	0	0	0	0	2	0
y13(1,2)	4	13	4	2	4_13_4_2	7	3.13549	23	17.78	2.794	13.97	1	0	2	0	0	0	0	1	0	0	0	0	0	0	2	0	0	0	0	0	0	0	0	0	0	0	0	0	0	0	0	0	0	0	0	0	2	0
y13(1,2)	4	13	4	2	4_13_4_2	8	3.13549	23	15.494	2.54	13.081	1	0	2	0	0	0	0	1	0	0	0	0	0	0	2	0	0	0	0	0	0	0	0	0	0	0	0	0	0	0	0	0	0	0	0	0	2	0
y13(1,2)	4	13	4	2	4_13_4_2	4	3.21888	25	14.478	2.794	10.922	1	0	2	0	0	0	0	1	0	0	0	0	0	0	2	0	0	0	0	0	0	0	0	0	0	0	0	0	0	0	0	0	0	0	0	0	2	0
y13(1,2)	4	13	4	3	4_13_4_3	2	3.13549	23	18.288	3.302	14.224	1	0	2	0	0	0	0	1	0	0	0	0	0	0	2	0	0	0	0	0	0	0	0	0	0	0	0	0	0	0	0	0	0	0	0	0	2	0
y13(1,2)	4	13	4	3	4_13_4_3	3	3.13549	23	19.558	3.048	14.097	1	0	2	0	0	0	0	1	0	0	0	0	0	0	2	0	0	0	0	0	0	0	0	0	0	0	0	0	0	0	0	0	0	0	0	0	2	0
y13(1,2)	4	13	4	3	4_13_4_3	4	3.13549	23	12.446	1.016	10.541	1	0	2	0	0	0	0	1	0	0	0	0	0	0	2	0	0	0	0	0	0	0	0	0	0	0	0	0	0	0	0	0	0	0	0	0	2	0
y13(1,2)	4	13	4	3	4_13_4_3	7	3.13549	23	14.605	2.667	13.208	1	0	2	0	0	0	0	1	0	0	0	0	0	0	2	0	0	0	0	0	0	0	0	0	0	0	0	0	0	0	0	0	0	0	0	0	2	0
y13(1,2)	4	13	4	3	4_13_4_3	1	3.21888	25	17.018	1.778	12.7	1	0	2	0	0	0	0	1	0	0	0	0	0	0	2	0	0	0	0	0	0	0	0	0	0	0	0	0	0	0	0	0	0	0	0	0	2	0
y13(1,2)	4	13	4	3	4_13_4_3	6	3.21888	25	13.97	2.54	12.7	1	0	2	0	0	0	0	1	0	0	0	0	0	0	2	0	0	0	0	0	0	0	0	0	0	0	0	0	0	0	0	0	0	0	0	0	2	0
y13(1,2)	4	13	4	3	4_13_4_3	8	3.3322	28	12.7	2.032	10.414	1	0	2	0	0	0	0	1	0	0	0	0	0	0	2	0	0	0	0	0	0	0	0	0	0	0	0	0	0	0	0	0	0	0	0	0	2	0
y13(1,2)	4	13	4	3	4_13_4_3	5	3.3673	29	14.478	2.54	12.954	1	0	2	0	0	0	0	1	0	0	0	0	0	0	2	0	0	0	0	0	0	0	0	0	0	0	0	0	0	0	0	0	0	0	0	0	2	0
y13(1,1)	4	13	5	1	4_13_5_1	1	3.09104	22	14.732	2.54	13.208	1	0	1	0	0	0	0	1	0	1	0	0	0	0	1	0	0	0	0	0	0	0	0	0	0	1	0	0	0	0	0	0	0	0	0	0	1	0
y13(1,1)	4	13	5	1	4_13_5_1	5	3.17805	24	16.764	2.032	12.7	1	0	1	0	0	0	0	1	0	1	0	0	0	0	1	0	0	0	0	0	0	0	0	0	0	1	0	0	0	0	0	0	0	0	0	0	1	0
y13(1,1)	4	13	5	1	4_13_5_1	6	3.17805	24	16.002	2.667	13.081	1	0	1	0	0	0	0	1	0	1	0	0	0	0	1	0	0	0	0	0	0	0	0	0	0	1	0	0	0	0	0	0	0	0	0	0	1	0
y13(1,1)	4	13	5	1	4_13_5_1	3	3.21888	25	16.002	2.286	12.954	1	0	1	0	0	0	0	1	0	1	0	0	0	0	1	0	0	0	0	0	0	0	0	0	0	1	0	0	0	0	0	0	0	0	0	0	1	0
y13(1,1)	4	13	5	1	4_13_5_1	4	3.21888	25	17.526	2.286	13.208	1	0	1	0	0	0	0	1	0	1	0	0	0	0	1	0	0	0	0	0	0	0	0	0	0	1	0	0	0	0	0	0	0	0	0	0	1	0
y13(1,1)	4	13	5	1	4_13_5_1	2	3.52636	34	17.526	2.54	12.446	1	0	1	0	0	0	0	1	0	1	0	0	0	0	1	0	0	0	0	0	0	0	0	0	0	1	0	0	0	0	0	0	0	0	0	0	1	0
y13(1,1)	4	13	5	2	4_13_5_2	1	3.09104	22	16.256	2.921	13.843	1	0	1	0	0	0	0	1	0	1	0	0	0	0	1	0	0	0	0	0	0	0	0	0	0	1	0	0	0	0	0	0	0	0	0	0	1	0
y13(1,1)	4	13	5	2	4_13_5_2	6	3.09104	22	17.526	2.413	13.843	1	0	1	0	0	0	0	1	0	1	0	0	0	0	1	0	0	0	0	0	0	0	0	0	0	1	0	0	0	0	0	0	0	0	0	0	1	0
y13(1,1)	4	13	5	2	4_13_5_2	2	3.13549	23	16.383	2.921	13.462	1	0	1	0	0	0	0	1	0	1	0	0	0	0	1	0	0	0	0	0	0	0	0	0	0	1	0	0	0	0	0	0	0	0	0	0	1	0
y13(1,1)	4	13	5	2	4_13_5_2	3	3.13549	23	16.637	3.048	13.843	1	0	1	0	0	0	0	1	0	1	0	0	0	0	1	0	0	0	0	0	0	0	0	0	0	1	0	0	0	0	0	0	0	0	0	0	1	0
y13(1,1)	4	13	5	2	4_13_5_2	4	3.13549	23	17.272	2.921	14.351	1	0	1	0	0	0	0	1	0	1	0	0	0	0	1	0	0	0	0	0	0	0	0	0	0	1	0	0	0	0	0	0	0	0	0	0	1	0
y13(1,1)	4	13	5	2	4_13_5_2	5	3.17805	24	14.478	2.413	12.446	1	0	1	0	0	0	0	1	0	1	0	0	0	0	1	0	0	0	0	0	0	0	0	0	0	1	0	0	0	0	0	0	0	0	0	0	1	0
y13(1,1)	4	13	5	3	4_13_5_3	1	3.09104	22	16.002	2.794	13.462	1	0	1	0	0	0	0	1	0	1	0	0	0	0	1	0	0	0	0	0	0	0	0	0	0	1	0	0	0	0	0	0	0	0	0	0	1	0
y13(1,1)	4	13	5	3	4_13_5_3	2	3.09104	22	16.51	3.048	14.224	1	0	1	0	0	0	0	1	0	1	0	0	0	0	1	0	0	0	0	0	0	0	0	0	0	1	0	0	0	0	0	0	0	0	0	0	1	0
y13(1,1)	4	13	5	3	4_13_5_3	5	3.09104	22	18.669	3.429	14.224	1	0	1	0	0	0	0	1	0	1	0	0	0	0	1	0	0	0	0	0	0	0	0	0	0	1	0	0	0	0	0	0	0	0	0	0	1	0
y13(1,1)	4	13	5	3	4_13_5_3	3	3.13549	23	18.542	3.81	14.224	1	0	1	0	0	0	0	1	0	1	0	0	0	0	1	0	0	0	0	0	0	0	0	0	0	1	0	0	0	0	0	0	0	0	0	0	1	0
y13(1,1)	4	13	5	3	4_13_5_3	4	3.13549	23	18.796	2.794	14.224	1	0	1	0	0	0	0	1	0	1	0	0	0	0	1	0	0	0	0	0	0	0	0	0	0	1	0	0	0	0	0	0	0	0	0	0	1	0
y13(1,1)	4	13	5	3	4_13_5_3	5	3.29584	27	14.986	3.048	12.573	1	0	1	0	0	0	0	1	0	1	0	0	0	0	1	0	0	0	0	0	0	0	0	0	0	1	0	0	0	0	0	0	0	0	0	0	1	0
y13(1,1)	4	13	5	3	4_13_5_3	6	3.52636	34	18.288	3.048	13.716	1	0	1	0	0	0	0	1	0	1	0	0	0	0	1	0	0	0	0	0	0	0	0	0	0	1	0	0	0	0	0	0	0	0	0	0	1	0
y1(1)	4	13	6	1	4_13_6_1	4	3.09104	22	16.383	2.794	13.335	1	0	0	0	0	0	0	1	0	0	0	0	0	0	0	0	0	0	0	0	0	0	0	0	0	0	0	0	0	0	0	0	0	0	0	0	0	0
y1(1)	4	13	6	1	4_13_6_1	7	3.09104	22	17.018	2.794	13.462	1	0	0	0	0	0	0	1	0	0	0	0	0	0	0	0	0	0	0	0	0	0	0	0	0	0	0	0	0	0	0	0	0	0	0	0	0	0
y1(1)	4	13	6	1	4_13_6_1	10	3.09104	22	14.478	2.54	12.7	1	0	0	0	0	0	0	1	0	0	0	0	0	0	0	0	0	0	0	0	0	0	0	0	0	0	0	0	0	0	0	0	0	0	0	0	0	0
y1(1)	4	13	6	1	4_13_6_1	1	3.13549	23	17.272	2.794	13.97	1	0	0	0	0	0	0	1	0	0	0	0	0	0	0	0	0	0	0	0	0	0	0	0	0	0	0	0	0	0	0	0	0	0	0	0	0	0
y1(1)	4	13	6	1	4_13_6_1	3	3.13549	23	17.272	2.54	13.843	1	0	0	0	0	0	0	1	0	0	0	0	0	0	0	0	0	0	0	0	0	0	0	0	0	0	0	0	0	0	0	0	0	0	0	0	0	0
y1(1)	4	13	6	1	4_13_6_1	5	3.13549	23	18.415	2.921	14.097	1	0	0	0	0	0	0	1	0	0	0	0	0	0	0	0	0	0	0	0	0	0	0	0	0	0	0	0	0	0	0	0	0	0	0	0	0	0
y1(1)	4	13	6	1	4_13_6_1	6	3.13549	23	16.764	2.54	13.462	1	0	0	0	0	0	0	1	0	0	0	0	0	0	0	0	0	0	0	0	0	0	0	0	0	0	0	0	0	0	0	0	0	0	0	0	0	0
y1(1)	4	13	6	1	4_13_6_1	2	3.17805	24	16.764	3.048	13.716	1	0	0	0	0	0	0	1	0	0	0	0	0	0	0	0	0	0	0	0	0	0	0	0	0	0	0	0	0	0	0	0	0	0	0	0	0	0
y1(1)	4	13	6	1	4_13_6_1	8	3.17805	24	17.653	2.794	13.843	1	0	0	0	0	0	0	1	0	0	0	0	0	0	0	0	0	0	0	0	0	0	0	0	0	0	0	0	0	0	0	0	0	0	0	0	0	0
y1(1)	4	13	6	1	4_13_6_1	11	3.2581	26	14.986	2.794	12.7	1	0	0	0	0	0	0	1	0	0	0	0	0	0	0	0	0	0	0	0	0	0	0	0	0	0	0	0	0	0	0	0	0	0	0	0	0	0
y1(1)	4	13	6	1	4_13_6_1	12	3.4012	30	12.065	1.778	11.684	1	0	0	0	0	0	0	1	0	0	0	0	0	0	0	0	0	0	0	0	0	0	0	0	0	0	0	0	0	0	0	0	0	0	0	0	0	0
y1(1)	4	13	6	2	4_13_6_2	2	3.04452	21	14.986	2.54	12.954	1	0	0	0	0	0	0	1	0	0	0	0	0	0	0	0	0	0	0	0	0	0	0	0	0	0	0	0	0	0	0	0	0	0	0	0	0	0
y1(1)	4	13	6	2	4_13_6_2	7	3.04452	21	17.018	2.032	12.954	1	0	0	0	0	0	0	1	0	0	0	0	0	0	0	0	0	0	0	0	0	0	0	0	0	0	0	0	0	0	0	0	0	0	0	0	0	0
y1(1)	4	13	6	2	4_13_6_2	1	3.09104	22	18.161	2.794	14.224	1	0	0	0	0	0	0	1	0	0	0	0	0	0	0	0	0	0	0	0	0	0	0	0	0	0	0	0	0	0	0	0	0	0	0	0	0	0
y1(1)	4	13	6	2	4_13_6_2	4	3.09104	22	16.256	2.794	13.97	1	0	0	0	0	0	0	1	0	0	0	0	0	0	0	0	0	0	0	0	0	0	0	0	0	0	0	0	0	0	0	0	0	0	0	0	0	0
y1(1)	4	13	6	2	4_13_6_2	5	3.13549	23	17.526	2.54	13.208	1	0	0	0	0	0	0	1	0	0	0	0	0	0	0	0	0	0	0	0	0	0	0	0	0	0	0	0	0	0	0	0	0	0	0	0	0	0
y1(1)	4	13	6	2	4_13_6_2	6	3.17805	24	16.891	2.794	13.843	1	0	0	0	0	0	0	1	0	0	0	0	0	0	0	0	0	0	0	0	0	0	0	0	0	0	0	0	0	0	0	0	0	0	0	0	0	0
y1(1)	4	13	6	2	4_13_6_2	12	3.17805	24	16.764	2.286	12.7	1	0	0	0	0	0	0	1	0	0	0	0	0	0	0	0	0	0	0	0	0	0	0	0	0	0	0	0	0	0	0	0	0	0	0	0	0	0
y1(1)	4	13	6	2	4_13_6_2	3	3.21888	25	17.78	2.794	13.462	1	0	0	0	0	0	0	1	0	0	0	0	0	0	0	0	0	0	0	0	0	0	0	0	0	0	0	0	0	0	0	0	0	0	0	0	0	0
y1(1)	4	13	6	2	4_13_6_2	8	3.46574	32	18.034	2.54	12.954	1	0	0	0	0	0	0	1	0	0	0	0	0	0	0	0	0	0	0	0	0	0	0	0	0	0	0	0	0	0	0	0	0	0	0	0	0	0
y3(2)	4	13	7	3	4_13_7_3	4	3.09104	22	16.764	3.175	14.224	0	0	2	0	0	0	0	0	0	0	0	0	0	0	0	0	0	0	0	0	0	0	0	0	0	0	0	0	0	0	0	0	0	0	0	0	0	0
y3(2)	4	13	7	3	4_13_7_3	5	3.09104	22	16.002	2.54	13.97	0	0	2	0	0	0	0	0	0	0	0	0	0	0	0	0	0	0	0	0	0	0	0	0	0	0	0	0	0	0	0	0	0	0	0	0	0	0
y3(2)	4	13	7	3	4_13_7_3	2	3.13549	23	16.002	2.54	13.208	0	0	2	0	0	0	0	0	0	0	0	0	0	0	0	0	0	0	0	0	0	0	0	0	0	0	0	0	0	0	0	0	0	0	0	0	0	0
y3(2)	4	13	7	3	4_13_7_3	6	3.17805	24	16.256	2.794	13.335	0	0	2	0	0	0	0	0	0	0	0	0	0	0	0	0	0	0	0	0	0	0	0	0	0	0	0	0	0	0	0	0	0	0	0	0	0	0
y3(2)	4	13	7	3	4_13_7_3	1	3.29584	27	16.002	4.064	12.954	0	0	2	0	0	0	0	0	0	0	0	0	0	0	0	0	0	0	0	0	0	0	0	0	0	0	0	0	0	0	0	0	0	0	0	0	0	0
y3(2)	4	13	7	4	4_13_7_4	3	3.09104	22	16.51	3.302	13.716	0	0	2	0	0	0	0	0	0	0	0	0	0	0	0	0	0	0	0	0	0	0	0	0	0	0	0	0	0	0	0	0	0	0	0	0	0	0
y3(2)	4	13	7	4	4_13_7_4	1	3.17805	24	13.843	2.159	12.192	0	0	2	0	0	0	0	0	0	0	0	0	0	0	0	0	0	0	0	0	0	0	0	0	0	0	0	0	0	0	0	0	0	0	0	0	0	0
y3(2)	4	13	7	4	4_13_7_4	2	3.17805	24	17.78	2.794	12.7	0	0	2	0	0	0	0	0	0	0	0	0	0	0	0	0	0	0	0	0	0	0	0	0	0	0	0	0	0	0	0	0	0	0	0	0	0	0
y3(2)	4	13	7	4	4_13_7_4	4	3.17805	24	16.002	2.794	12.7	0	0	2	0	0	0	0	0	0	0	0	0	0	0	0	0	0	0	0	0	0	0	0	0	0	0	0	0	0	0	0	0	0	0	0	0	0	0
y3(2)	4	13	7	4	4_13_7_4	5	3.17805	24	15.621	2.667	13.081	0	0	2	0	0	0	0	0	0	0	0	0	0	0	0	0	0	0	0	0	0	0	0	0	0	0	0	0	0	0	0	0	0	0	0	0	0	0
y3(1)	4	13	8	1	4_13_8_1	4	3.04452	21	14.224	1.778	12.7	0	0	1	0	0	0	0	0	0	1	0	0	0	0	0	0	0	0	0	0	0	0	0	0	0	0	0	0	0	0	0	0	0	0	0	0	0	0
y3(1)	4	13	8	1	4_13_8_1	1	3.17805	24	18.796	2.286	13.208	0	0	1	0	0	0	0	0	0	1	0	0	0	0	0	0	0	0	0	0	0	0	0	0	0	0	0	0	0	0	0	0	0	0	0	0	0	0
y3(1)	4	13	8	1	4_13_8_1	2	3.17805	24	16.256	2.286	12.954	0	0	1	0	0	0	0	0	0	1	0	0	0	0	0	0	0	0	0	0	0	0	0	0	0	0	0	0	0	0	0	0	0	0	0	0	0	0
y3(1)	4	13	8	1	4_13_8_1	3	3.17805	24	14.986	2.794	12.954	0	0	1	0	0	0	0	0	0	1	0	0	0	0	0	0	0	0	0	0	0	0	0	0	0	0	0	0	0	0	0	0	0	0	0	0	0	0
y3(1)	4	13	8	1	4_13_8_1	5	3.17805	24	17.526	2.286	13.208	0	0	1	0	0	0	0	0	0	1	0	0	0	0	0	0	0	0	0	0	0	0	0	0	0	0	0	0	0	0	0	0	0	0	0	0	0	0
y3(1)	4	13	8	1	4_13_8_1	6	3.17805	24	17.399	2.667	13.335	0	0	1	0	0	0	0	0	0	1	0	0	0	0	0	0	0	0	0	0	0	0	0	0	0	0	0	0	0	0	0	0	0	0	0	0	0	0
y3(1)	4	13	8	2	4_13_8_2	5	3.04452	21	16.002	3.048	12.954	0	0	1	0	0	0	0	0	0	1	0	0	0	0	0	0	0	0	0	0	0	0	0	0	0	0	0	0	0	0	0	0	0	0	0	0	0	0
y3(1)	4	13	8	2	4_13_8_2	1	3.13549	23	16.256	2.286	13.208	0	0	1	0	0	0	0	0	0	1	0	0	0	0	0	0	0	0	0	0	0	0	0	0	0	0	0	0	0	0	0	0	0	0	0	0	0	0
y3(1)	4	13	8	2	4_13_8_2	4	3.13549	23	17.272	2.54	13.208	0	0	1	0	0	0	0	0	0	1	0	0	0	0	0	0	0	0	0	0	0	0	0	0	0	0	0	0	0	0	0	0	0	0	0	0	0	0
y3(1)	4	13	8	2	4_13_8_2	3	3.17805	24	14.224	2.54	12.7	0	0	1	0	0	0	0	0	0	1	0	0	0	0	0	0	0	0	0	0	0	0	0	0	0	0	0	0	0	0	0	0	0	0	0	0	0	0
y3(1)	4	13	8	2	4_13_8_2	6	3.21888	25	16.002	2.54	12.192	0	0	1	0	0	0	0	0	0	1	0	0	0	0	0	0	0	0	0	0	0	0	0	0	0	0	0	0	0	0	0	0	0	0	0	0	0	0
y3(1)	4	13	8	3	4_13_8_3	3	3.09104	22	18.923	2.921	14.859	0	0	1	0	0	0	0	0	0	1	0	0	0	0	0	0	0	0	0	0	0	0	0	0	0	0	0	0	0	0	0	0	0	0	0	0	0	0
y3(1)	4	13	8	3	4_13_8_3	1	3.13549	23	17.526	3.556	14.478	0	0	1	0	0	0	0	0	0	1	0	0	0	0	0	0	0	0	0	0	0	0	0	0	0	0	0	0	0	0	0	0	0	0	0	0	0	0
y3(1)	4	13	8	3	4_13_8_3	2	3.13549	23	19.05	3.048	13.716	0	0	1	0	0	0	0	0	0	1	0	0	0	0	0	0	0	0	0	0	0	0	0	0	0	0	0	0	0	0	0	0	0	0	0	0	0	0
y3(1)	4	13	8	3	4_13_8_3	4	3.13549	23	12.446	3.683	11.938	0	0	1	0	0	0	0	0	0	1	0	0	0	0	0	0	0	0	0	0	0	0	0	0	0	0	0	0	0	0	0	0	0	0	0	0	0	0
y3(1)	4	13	8	3	4_13_8_3	6	3.13549	23	14.478	2.667	13.843	0	0	1	0	0	0	0	0	0	1	0	0	0	0	0	0	0	0	0	0	0	0	0	0	0	0	0	0	0	0	0	0	0	0	0	0	0	0
y3(1)	4	13	8	3	4_13_8_3	5	3.21888	25	14.224	2.54	12.7	0	0	1	0	0	0	0	0	0	1	0	0	0	0	0	0	0	0	0	0	0	0	0	0	0	0	0	0	0	0	0	0	0	0	0	0	0	0
y3(1)	4	13	8	4	4_13_8_4	1	3.17805	24	15.748	2.032	12.954	0	0	1	0	0	0	0	0	0	1	0	0	0	0	0	0	0	0	0	0	0	0	0	0	0	0	0	0	0	0	0	0	0	0	0	0	0	0
y3(1)	4	13	8	4	4_13_8_4	2	3.2581	26	17.272	2.54	12.573	0	0	1	0	0	0	0	0	0	1	0	0	0	0	0	0	0	0	0	0	0	0	0	0	0	0	0	0	0	0	0	0	0	0	0	0	0	0
y3(1)	4	13	8	4	4_13_8_4	6	3.2581	26	13.97	2.286	11.938	0	0	1	0	0	0	0	0	0	1	0	0	0	0	0	0	0	0	0	0	0	0	0	0	0	0	0	0	0	0	0	0	0	0	0	0	0	0
y3(1)	4	13	8	4	4_13_8_4	5	3.29584	27	14.478	2.667	11.938	0	0	1	0	0	0	0	0	0	1	0	0	0	0	0	0	0	0	0	0	0	0	0	0	0	0	0	0	0	0	0	0	0	0	0	0	0	0
y3(1)	4	13	8	4	4_13_8_4	4	3.46574	32	15.24	3.302	11.684	0	0	1	0	0	0	0	0	0	1	0	0	0	0	0	0	0	0	0	0	0	0	0	0	0	0	0	0	0	0	0	0	0	0	0	0	0	0
y0	4	13	9	2	4_13_9_2	1	3.13549	23	16.637	2.921	13.589	0	0	0	0	0	0	0	0	0	0	0	0	0	0	0	0	0	0	0	0	0	0	0	0	0	0	0	0	0	0	0	0	0	0	0	0	0	0
y0	4	13	9	2	4_13_9_2	3	3.13549	23	13.208	1.397	11.557	0	0	0	0	0	0	0	0	0	0	0	0	0	0	0	0	0	0	0	0	0	0	0	0	0	0	0	0	0	0	0	0	0	0	0	0	0	0
y0	4	13	9	2	4_13_9_2	5	3.13549	23	17.78	3.048	13.335	0	0	0	0	0	0	0	0	0	0	0	0	0	0	0	0	0	0	0	0	0	0	0	0	0	0	0	0	0	0	0	0	0	0	0	0	0	0
y0	4	13	9	2	4_13_9_2	?	3.17805	24	15.24	2.54	12.446	0	0	0	0	0	0	0	0	0	0	0	0	0	0	0	0	0	0	0	0	0	0	0	0	0	0	0	0	0	0	0	0	0	0	0	0	0	0
y0	4	13	9	2	4_13_9_2	2	3.21888	25	16.764	2.794	12.7	0	0	0	0	0	0	0	0	0	0	0	0	0	0	0	0	0	0	0	0	0	0	0	0	0	0	0	0	0	0	0	0	0	0	0	0	0	0
y0	4	13	9	2	4_13_9_2	3	3.21888	25	16.51	2.54	12.954	0	0	0	0	0	0	0	0	0	0	0	0	0	0	0	0	0	0	0	0	0	0	0	0	0	0	0	0	0	0	0	0	0	0	0	0	0	0
y0	4	13	9	5	4_13_9_5	6	3.09104	22	16.002	3.048	12.954	0	0	0	0	0	0	0	0	0	0	0	0	0	0	0	0	0	0	0	0	0	0	0	0	0	0	0	0	0	0	0	0	0	0	0	0	0	0
y0	4	13	9	5	4_13_9_5	1	3.17805	24	16.764	2.794	13.462	0	0	0	0	0	0	0	0	0	0	0	0	0	0	0	0	0	0	0	0	0	0	0	0	0	0	0	0	0	0	0	0	0	0	0	0	0	0
y0	4	13	9	5	4_13_9_5	2	3.17805	24	15.494	2.54	12.7	0	0	0	0	0	0	0	0	0	0	0	0	0	0	0	0	0	0	0	0	0	0	0	0	0	0	0	0	0	0	0	0	0	0	0	0	0	0
y14(2,2)	4	14	1	3	4_14_1_3	4	3.13549	23	16.764	3.81	14.224	2	0	0	2	0	0	0	0	0	0	0	0	0	0	0	4	0	0	0	0	0	0	0	0	0	0	0	0	0	0	0	0	0	0	0	0	0	0
y14(2,2)	4	14	1	3	4_14_1_3	5	3.17805	24	12.446	2.54	11.176	2	0	0	2	0	0	0	0	0	0	0	0	0	0	0	4	0	0	0	0	0	0	0	0	0	0	0	0	0	0	0	0	0	0	0	0	0	0
y14(2,2)	4	14	1	3	4_14_1_3	3	3.2581	26	14.478	3.048	12.7	2	0	0	2	0	0	0	0	0	0	0	0	0	0	0	4	0	0	0	0	0	0	0	0	0	0	0	0	0	0	0	0	0	0	0	0	0	0
y14(2,2)	4	14	1	3	4_14_1_3	1	3.29584	27	9.906	3.302	10.16	2	0	0	2	0	0	0	0	0	0	0	0	0	0	0	4	0	0	0	0	0	0	0	0	0	0	0	0	0	0	0	0	0	0	0	0	0	0
y14(2,2)	4	14	1	3	4_14_1_3	2	3.3322	28	12.7	2.54	10.668	2	0	0	2	0	0	0	0	0	0	0	0	0	0	0	4	0	0	0	0	0	0	0	0	0	0	0	0	0	0	0	0	0	0	0	0	0	0
y14(2,2)	4	14	1	3	4_14_1_3	6	3.46574	32	15.621	1.905	12.065	2	0	0	2	0	0	0	0	0	0	0	0	0	0	0	4	0	0	0	0	0	0	0	0	0	0	0	0	0	0	0	0	0	0	0	0	0	0
y14(2,2)	4	14	1	4	4_14_1_4	1	3.13549	23	17.399	3.175	13.97	2	0	0	2	0	0	0	0	0	0	0	0	0	0	0	4	0	0	0	0	0	0	0	0	0	0	0	0	0	0	0	0	0	0	0	0	0	0
y14(2,2)	4	14	1	4	4_14_1_4	3	3.13549	23	16.002	3.556	12.7	2	0	0	2	0	0	0	0	0	0	0	0	0	0	0	4	0	0	0	0	0	0	0	0	0	0	0	0	0	0	0	0	0	0	0	0	0	0
y14(2,2)	4	14	1	4	4_14_1_4	5	3.13549	23	17.272	3.048	13.716	2	0	0	2	0	0	0	0	0	0	0	0	0	0	0	4	0	0	0	0	0	0	0	0	0	0	0	0	0	0	0	0	0	0	0	0	0	0
y14(2,2)	4	14	1	4	4_14_1_4	2	3.17805	24	17.272	2.667	13.335	2	0	0	2	0	0	0	0	0	0	0	0	0	0	0	4	0	0	0	0	0	0	0	0	0	0	0	0	0	0	0	0	0	0	0	0	0	0
y14(2,2)	4	14	1	4	4_14_1_4	4	3.2581	26	12.065	2.286	10.287	2	0	0	2	0	0	0	0	0	0	0	0	0	0	0	4	0	0	0	0	0	0	0	0	0	0	0	0	0	0	0	0	0	0	0	0	0	0
y14(2,2)	4	14	1	4	4_14_1_4	6	3.3673	29	16.764	3.048	13.462	2	0	0	2	0	0	0	0	0	0	0	0	0	0	0	4	0	0	0	0	0	0	0	0	0	0	0	0	0	0	0	0	0	0	0	0	0	0
y14(2,1)	4	14	2	1	4_14_2_1	1	3.13549	23	15.748	2.54	12.7	2	0	0	1	0	0	0	0	0	0	1	0	0	0	0	2	0	0	0	0	0	0	0	0	0	0	2	0	0	0	0	0	0	0	0	0	0	0
y14(2,1)	4	14	2	1	4_14_2_1	2	3.13549	23	15.748	2.794	12.954	2	0	0	1	0	0	0	0	0	0	1	0	0	0	0	2	0	0	0	0	0	0	0	0	0	0	2	0	0	0	0	0	0	0	0	0	0	0
y14(2,1)	4	14	2	1	4_14_2_1	6	3.17805	24	16.256	3.048	12.7	2	0	0	1	0	0	0	0	0	0	1	0	0	0	0	2	0	0	0	0	0	0	0	0	0	0	2	0	0	0	0	0	0	0	0	0	0	0
[truncated: 8,465 more rows]
[truncated: 78 more columns]
