# Supplementary material for: Epistasis Is a Major Determinant of the Additive Genetic Variance in Mimulus guttatus
Source: PLoS Genet. 2015 May 6;11(5):e1005201. doi: 10.1371/journal.pgen.1005201 (PMC4422649; doi:10.1371/journal.pgen.1005201)
Supplement: S1 Code — (C) [file pgen.1005201.s002.c]

//	Program to calculated bias corrected var comps
//  
// 

#include <stdio.h>  //printf
#include <stdlib.h> //srand, rand
#include <math.h>

#define params  58
#define QTLs    7
#define trueVC	1	//set to 1 to run parameters without error

int main(void)
{
int i,j,k,kx[QTLs+1],ky[QTLs+1],cc1,cx,dt;
float rx,p[QTLs+1],cs[3];
double ry,y[params],VCV[params][params],a[QTLs+1],d[QTLs+1];
double QQ[QTLs+1][3],MargMean[QTLs+1][3],QM[3][3][3][3][3][3][3];
double Gmean=0.0,G2mean=0.0,G2adj=0.0,Gb2adj=0.0,vA=0.0,vAc=0.0,Gm[QTLs+1][3][3],a2_adj[QTLs+1];
int coef[3][3][3][3][3][3][3][params];
int aa[QTLs+1][QTLs+1], ad[QTLs+1][QTLs+1],da[QTLs+1][QTLs+1],dd[QTLs+1][QTLs+1];
const char * file0 = "testp.txt";//"BSA.finalSNPs.txt";
const char * file1 = "pistil.full.vcm.txt";
const char * file2 = "raw_p.txt";
FILE *fb,*fc,*fd;
fb = fopen(file0,"r");
fc = fopen(file2,"w+");
fd = fopen(file1,"r");

  /* get current time from the system clock & set seed for a new sequence of pseudo-random numbers*/
  //time(&now);
  //srand((unsigned int) now);


for(i=1;i<=QTLs;i++)
{
    p[i]=0.5;
    QQ[i][0]= p[i]*p[i];
    QQ[i][1]= 2*p[i]*(1-p[i]);
    QQ[i][2]= (1-p[i])*(1-p[i]);
    for(j=0;j<3;j++) MargMean[i][j]=0.0;
    a[i]=0.0;
    d[i]=0.0;
    for(j=i;j<=QTLs;j++)
    {
    aa[i][j]=0;
    ad[i][j]=0;
    da[i][j]=0;
    dd[i][j]=0;
    }
}
// read data
cc1=0;  // counter of valid snps
while( fscanf(fb,"%d %d %f\n",&i,&k,&rx) != EOF)
{
    y[cc1]=rx;
    if(cc1<QTLs) a[cc1+1]=rx;
    else if (cc1<(2*QTLs)) d[cc1-QTLs+1]=rx;
    else if (cc1<(2*QTLs+11)) aa[i][k]=cc1;     // relevant aa for this pair in y[]
    else if (cc1<(2*QTLs+22)) ad[i][k]=cc1;     // relevant aa for this pair in y[]
    else if (cc1<(2*QTLs+33)) da[i][k]=cc1;     // relevant aa for this pair in y[]
    else if (cc1<(2*QTLs+44)) dd[i][k]=cc1;     // relevant aa for this pair in y[]
    else printf("Horrible error");
    cc1++;
}

for(i=0;i<params;i++)
{
	if( trueVC==1 )	for(j=0;j<params;j++) VCV[i][j]=0.0;
	else 
	{	for(j=0;j<params;j++)
			fscanf(fd,"%lf ",&VCV[i][j]);
		fscanf(fd,"\n");
	}
}
// multi-locus genotype freqs
for(kx[1]=0;kx[1]<3;kx[1]++)
for(kx[2]=0;kx[2]<3;kx[2]++)
for(kx[3]=0;kx[3]<3;kx[3]++)
for(kx[4]=0;kx[4]<3;kx[4]++)
for(kx[5]=0;kx[5]<3;kx[5]++)
for(kx[6]=0;kx[6]<3;kx[6]++)
for(kx[7]=0;kx[7]<3;kx[7]++)
{
    QM[kx[1]][kx[2]][kx[3]][kx[4]][kx[5]][kx[6]][kx[7]]=QQ[1][kx[1]]*QQ[2][kx[2]]*QQ[3][kx[3]]*QQ[4][kx[4]]*QQ[5][kx[5]]*QQ[6][kx[6]]*QQ[7][kx[7]];
    for(j=0;j<params;j++) coef[kx[1]][kx[2]][kx[3]][kx[4]][kx[5]][kx[6]][kx[7]][j]=0;
    for(j=1;j<=QTLs;j++)
    {
        if( kx[j] == 1 ) 
	{	coef[kx[1]][kx[2]][kx[3]][kx[4]][kx[5]][kx[6]][kx[7]][j-1]=1;
		coef[kx[1]][kx[2]][kx[3]][kx[4]][kx[5]][kx[6]][kx[7]][j+7-1]=1;
	}
        else if ( kx[j] == 2 ) coef[kx[1]][kx[2]][kx[3]][kx[4]][kx[5]][kx[6]][kx[7]][j-1]=2;

        if(j<QTLs)
        {   for(k=j+1;k<=QTLs;k++)
            {
                if(aa[j][k]>0) // QTL pair exists in param set
                {
			coef[kx[1]][kx[2]][kx[3]][kx[4]][kx[5]][kx[6]][kx[7]][aa[j][k]]= kx[j]*kx[k];
			dt=0;
			if (kx[k]==1) dt=1;
                    	coef[kx[1]][kx[2]][kx[3]][kx[4]][kx[5]][kx[6]][kx[7]][ad[j][k]]=kx[j]*dt;
			dt=0;
			if (kx[j]==1) dt=1;
			coef[kx[1]][kx[2]][kx[3]][kx[4]][kx[5]][kx[6]][kx[7]][da[j][k]]=dt*kx[k];
			if(kx[j]==1 && kx[k]==1) coef[kx[1]][kx[2]][kx[3]][kx[4]][kx[5]][kx[6]][kx[7]][dd[j][k]]=1;
			else coef[kx[1]][kx[2]][kx[3]][kx[4]][kx[5]][kx[6]][kx[7]][dd[j][k]]=0;
                }
            }
        }
    }
}

// big loop
for(kx[1]=0;kx[1]<3;kx[1]++)
for(kx[2]=0;kx[2]<3;kx[2]++)
for(kx[3]=0;kx[3]<3;kx[3]++)
for(kx[4]=0;kx[4]<3;kx[4]++)
for(kx[5]=0;kx[5]<3;kx[5]++)
for(kx[6]=0;kx[6]<3;kx[6]++)
for(kx[7]=0;kx[7]<3;kx[7]++)
{

    // uncorrected mean and variance
    rx=0.0;
    for(j=0;j<params;j++) rx+= (y[j]*(float)coef[kx[1]][kx[2]][kx[3]][kx[4]][kx[5]][kx[6]][kx[7]][j]);
    Gmean+=(rx*QM[kx[1]][kx[2]][kx[3]][kx[4]][kx[5]][kx[6]][kx[7]]);
    G2mean+=(rx*rx*QM[kx[1]][kx[2]][kx[3]][kx[4]][kx[5]][kx[6]][kx[7]]);
    // G 2 bar adj
    ry=0.0;
    for(j=0;j<params;j++)
        for(k=0;k<params;k++)
        {   i = coef[kx[1]][kx[2]][kx[3]][kx[4]][kx[5]][kx[6]][kx[7]][j]*coef[kx[1]][kx[2]][kx[3]][kx[4]][kx[5]][kx[6]][kx[7]][k];
            ry+= ( (y[j]*y[k]-VCV[j][k])*(double)i );
        }
    G2adj+=(ry*QM[kx[1]][kx[2]][kx[3]][kx[4]][kx[5]][kx[6]][kx[7]]);
    // G bar 2 adj

    for(ky[1]=0;ky[1]<3;ky[1]++)
    for(ky[2]=0;ky[2]<3;ky[2]++)
    for(ky[3]=0;ky[3]<3;ky[3]++)
    for(ky[4]=0;ky[4]<3;ky[4]++)
    for(ky[5]=0;ky[5]<3;ky[5]++)
    for(ky[6]=0;ky[6]<3;ky[6]++)
    for(ky[7]=0;ky[7]<3;ky[7]++)
    {   ry=0.0;
        for(j=0;j<params;j++)
            for(k=0;k<params;k++)
            {   i = coef[kx[1]][kx[2]][kx[3]][kx[4]][kx[5]][kx[6]][kx[7]][j]*coef[ky[1]][ky[2]][ky[3]][ky[4]][ky[5]][ky[6]][ky[7]][k];
                ry+= ( (y[j]*y[k]-VCV[j][k])*(double)i );
            }

        Gb2adj+=( ry*QM[kx[1]][kx[2]][kx[3]][kx[4]][kx[5]][kx[6]][kx[7]]*QM[ky[1]][ky[2]][ky[3]][ky[4]][ky[5]][ky[6]][ky[7]] );

    }

}

printf("Mean = %lf \n",Gmean);
printf("Uncorrected G2 %lf Vg = %lf \n", G2mean,G2mean-(Gmean*Gmean));
printf("G2adj %lf Gbar2 adj %lf Vg adj %lf\n", G2adj,Gb2adj,G2adj-Gb2adj);
//printf("%lf %lf ",vv,vz);

// Marginal means for alpha values
for(i=1;i<=QTLs;i++)
{   a2_adj[i]=0.0;
    for(j=0;j<3;j++)
        for(k=0;k<3;k++) Gm[i][j][k]=0.0;

    for(j=0;j<3;j++)
    {
        ry=0.0;
        for(ky[1]=0;ky[1]<3;ky[1]++)
        for(ky[2]=0;ky[2]<3;ky[2]++)
        for(ky[3]=0;ky[3]<3;ky[3]++)
        for(ky[4]=0;ky[4]<3;ky[4]++)
        for(ky[5]=0;ky[5]<3;ky[5]++)
        for(ky[6]=0;ky[6]<3;ky[6]++)
        for(ky[7]=0;ky[7]<3;ky[7]++)
            if (ky[i]==j)
            {   rx=0.0;
                for(k=0;k<params;k++) rx+= (y[k]*(float)coef[ky[1]][ky[2]][ky[3]][ky[4]][ky[5]][ky[6]][ky[7]][k]);
                MargMean[i][j]+=(rx*QM[ky[1]][ky[2]][ky[3]][ky[4]][ky[5]][ky[6]][ky[7]]);
                ry+= QM[ky[1]][ky[2]][ky[3]][ky[4]][ky[5]][ky[6]][ky[7]];
            }
        MargMean[i][j]=MargMean[i][j]/ry;
    }
    rx =  p[i]*MargMean[i][0]+(1-2*p[i])*MargMean[i][1]-(1-p[i])*MargMean[i][2];
    printf("%d alpha %8.4f\n",i,rx);
    vA+=(2*p[i]*(1-p[i])*rx*rx);
    
    // marginal corrected terms

    for(kx[1]=0;kx[1]<3;kx[1]++)
    for(kx[2]=0;kx[2]<3;kx[2]++)
    for(kx[3]=0;kx[3]<3;kx[3]++)
    for(kx[4]=0;kx[4]<3;kx[4]++)
    for(kx[5]=0;kx[5]<3;kx[5]++)
    for(kx[6]=0;kx[6]<3;kx[6]++)
    for(kx[7]=0;kx[7]<3;kx[7]++)
    for(ky[1]=0;ky[1]<3;ky[1]++)
    for(ky[2]=0;ky[2]<3;ky[2]++)
    for(ky[3]=0;ky[3]<3;ky[3]++)
    for(ky[4]=0;ky[4]<3;ky[4]++)
    for(ky[5]=0;ky[5]<3;ky[5]++)
    for(ky[6]=0;ky[6]<3;ky[6]++)
    for(ky[7]=0;ky[7]<3;ky[7]++)
    {   ry=0.0;
        for(j=0;j<params;j++)
            for(k=0;k<params;k++)
            {   cx = coef[kx[1]][kx[2]][kx[3]][kx[4]][kx[5]][kx[6]][kx[7]][j]*coef[ky[1]][ky[2]][ky[3]][ky[4]][ky[5]][ky[6]][ky[7]][k];
                ry+= ( (y[j]*y[k]-VCV[j][k])*(double)cx );
            }
        Gm[i][kx[i]][ky[i]]+= ( ry*QM[kx[1]][kx[2]][kx[3]][kx[4]][kx[5]][kx[6]][kx[7]]*QM[ky[1]][ky[2]][ky[3]][ky[4]][ky[5]][ky[6]][ky[7]] );
    }
    cs[0]=p[i];
    cs[1]=1.0-2*p[i];
    cs[2]=p[i]-1.0;
    for(j=0;j<3;j++)
        for(k=0;k<3;k++)
        {   Gm[i][j][k]=Gm[i][j][k]/( QQ[i][j]*QQ[i][k] );
            printf("i j k %d %d %d GM %8.3f \n",i,j,k,Gm[i][j][k]);
            a2_adj[i]+=( cs[j]*cs[k]*Gm[i][j][k] );
        }
    printf("a2_adj %f \n",a2_adj[i]);
    vAc+=(2*p[i]*(1-p[i])*a2_adj[i]);
}
printf("Uncorrected Va = %8.4f\n",vA);
printf("Corrected Va   = %8.4f\n",vAc);

}	/* End of main program */
